# Supplementary material for: Intestinal microbiota profiles in a genetic model of colon tumorigenesis correlates with colon cancer biomarkers
Source: Sci Rep. 2022 Jan 26;12:1432. doi: 10.1038/s41598-022-05249-0 (PMC8792020; doi:10.1038/s41598-022-05249-0)
Supplement: Supplementary file 1 — Supplementary Tables. [file 41598_2022_5249_MOESM1_ESM.xlsx]

## Sheet: Summary
	Summary of supplementary tables included in this supplementary document. Each tab is a different table
Table	Title
Supplementary table 1	Characteristics of the samples under study
Supplementary table 2	Metadata and data (Tumor count, Immunohistochemical data, and SCFAs concentration) for each rat in the study
Supplementary table 3	OTUS in the core microbiota of fecal samples
Supplementary table 4	OTUS in the core microbiota of mucosal samples
Supplementary table 5	OTUS in the core microbiota of PIRC mucosal samples and tumor samples at T11

## Sheet: Supplementary table  1
Supplementary Table 1: characteristics of the samples under study
Rat Metadata					Tumors per rat
Rat ID	Time Point	Genotype	Gender	Age months	Colon (n)	Small Intestine (n)	Total Tumors (n)
115W	T1	wt	M	1	0	0	0
117W	T1	wt	M	1	0	0	0
122W	T1	wt	M	1	0	0	0
129W	T1	wt	M	1	0	0	0
130W	T1	wt	M	1	0	0	0
163W	T1	wt	M	1	0	0	0
165W	T1	wt	M	1	0	0	0
166W	T1	wt	M	1	0	0	0
108W	T11	wt	M	11	0	0	0
135W	T11	wt	F	11	0	0	0
159W	T11	wt	M	11	0	0	0
164W	T11	wt	M	11	0	0	0
97W	T11	wt	F	11	0	0	0
123P	T1	Pirc	M	1	0	0	0
124P	T1	Pirc	M	1	0	0	0
126P	T1	Pirc	M	1	0	0	0
127P	T1	Pirc	M	1	0	0	0
143P	T1	Pirc	M	1	0	0	0
160P	T1	Pirc	M	1	0	0	0
167P	T1	Pirc	M	1	0	0	0
121P	T11	Pirc	F	11	7	1	8
141P	T11	Pirc	M	11	11	14	25
142P	T11	Pirc	M	11	12	12	24
150P	T11	Pirc	M	11	13	11	24
151P	T11	Pirc	M	11	6	5	11
152P	T11	Pirc	M	11	7	7	14

## Sheet: Supplementary table  2
Supplementary Table 2: Tumor count, Immunohistochemical data, and SCFAs concentration for each rat in the study
	Rat Metadata			Tumors per rat			Functional parameters					SCFAs data (umol/gr)
Rat ID	Time Point	Genotype	Gender	Colon (n)	Small Intestine (n)	Total Tumors (n)	PCNA (positive cells/crypt)	CD68 (positive cells/mm2)	Dclk1 (positive cells/crypt)	Apoptotic cells/crypt	MUC2 protein expression	Acetic	Propionic	Butyric	Iso-Butyric	Iso-Valeric	2-Methyl-Butyric	Valeric	Hexanoic	Heptanoic	Total SCFAs	Branched SCFAs
115W	1T	W	M	0	0	0	29.4	2262.66	1.94	0.15	33474.9	9.5	1.4	0.1	0	0	0	0.1	0	0	11.1	0
117W	1T	W	M	0	0	0	24.16	791.451	2.14	0.05	138196	8.5	2.1	0.2	0	0	0	0	0	0	10.8	0
122W	1T	W	M	0	0	0	19.5	381.971	1.35	0.15	128893	3.4	0.7	0.1	0	0	0	0	0	0	4.2	0
129W	1T	W	M	0	0	0	11.35	961.521	2.78	0.1	264993	2.5	0.4	1	0	0	0	0.1	0.1	0	4.1	0
130W	1T	W	M	0	0	0	17.2	618.56	1.67	0.2	508549	6.2	1	4	0	0	0	0.2	0.4	0	11.8	0
163W	1T	W	M	0	0	0	18.92	1741.19	1	0.15	521737	19.1	4.8	3	0	0	0.1	0.3	0	0	27.3	0.1
165W	1T	W	M	0	0	0	14.3	740.712	1.35	0.1	311013	4.9	1.1	0.1	0	0	0	0	0	0	6.1	0
166W	1T	W	M	0	0	0	NA	NA	NA	NA	NA	2.7	0.4	0.4	0	0	0	0	0	0	3.5	0
108W	11T	W	M	0	0	0	21.2	2976.52	0.73	NA	772591	NA	NA	NA	NA	NA	NA	NA	NA	NA	0	0
135W	11T	W	F	0	0	0	18.86	1996.46	1.43	0.15	1049543	3.7	0.5	0.6	0	0.1	0.1	0.1	0	0	5.1	0.2
159W	11T	W	M	0	0	0	14.08	3539.91	1.37	0	723018	5.4	0.8	1.4	0.1	0.1	0.1	0.2	0.2	0	8.3	0.3
164W	11T	W	M	0	0	0	7	3385.35	1.17	0.15	872319	6.4	0.6	1.3	0.2	0.1	0.1	0.2	0.2	0	9.1	0.4
97W	11T	W	F	0	0	0	17.69	1353.05	1.35	0.05	1117646	3.8	0.3	0.5	0	0.1	0.1	0.1	0.1	0	5	0.2
123P	1T	P	M	0	0	0	20.06	373.131	2.28	0.05	17437.7	3.3	0.7	0.1	0	0	0	0	0	0	4.1	0
124P	1T	P	M	0	0	0	51	1467.02	NA	NA	NA	4.4	1.2	0.1	0	0	0	0	0	0	5.7	0
126P	1T	P	M	0	0	0	NA	NA	NA	NA	4278.7	4	0.7	2.8	0	0	0	0.1	0.2	0	7.8	0
127P	1T	P	M	0	0	0	31.75	1122.55	1.92	0.1	91777	1.7	0.3	0.3	0	0	0	0	0	0	2.3	0
143P	1T	P	M	0	0	0	31.17	1407.94	2.17	0.15	82741	11.6	2.9	2.9	0.1	0	0.1	0.2	0	0	17.8	0.2
160P	1T	P	M	0	0	0	23	1362.22	1.48	0.1	159478	5.2	1.3	0.9	0.1	0	0	0.1	0	0	7.6	0.1
167P	1T	P	M	0	0	0	11.3	NA	NA	NA	NA	9.6	2.2	1.4	0	0	0	0.1	0	0	13.3	0
121P	11T	P	F	7	1	8	NA	NA	NA	0	628168	10.6	1.6	1.9	0.2	0.2	0.1	0.2	0.1	0	14.9	0.5
141P	11T	P	M	11	14	25	19.19	1064.64	1.06	0.05	818901	17.1	2.9	5.3	0.6	0.4	0.4	0.6	0.4	0	27.7	1.4
142P	11T	P	M	12	12	24	23.62	1277.06	1.43	0.1	580986	14.8	2.3	2.3	0.1	0.1	0.1	0.2	0.2	0	20.1	0.3
150P	11T	P	M	13	11	24	37.91	2940.08	1.46	0.15	296246	8.9	1.5	1.5	0.5	0.4	0.3	0.3	0.1	0	13.5	1.2
151P	11T	P	M	6	5	11	37.57	1357.6	1.21	0.05	978218	6.6	0.8	1.8	0.2	0.2	0.2	0.2	0.2	0	10.2	0.6
152P	11T	P	M	7	7	14	33.8	3939.5	1.33	0.05	593811	8.9	1.3	1.7	0.2	0.1	0.1	0.2	0.1	0	12.6	0.4

## Sheet: Supplementary table  3
Supplementary table 3: OTUS in the core microbiota of fecal samples
Time	Sample	In CORE of...	N	OTU	Kingdom	Phylum	Class	Order	Family	Genus
T1	Feces	PIRC	1	DENOVO2658	Bacteria	Verrucomicrobia	Verrucomicrobiae	Verrucomicrobiales	Verrucomicrobiaceae	Akkermansia
T1	Feces	PIRC	2	DENOVO3195	Bacteria	Verrucomicrobia	Verrucomicrobiae	Verrucomicrobiales	Verrucomicrobiaceae	Akkermansia
T1	Feces	PIRC	3	DENOVO447	Bacteria	Firmicutes	Clostridia	Clostridiales	Lachnospiraceae	Blautia
T1	Feces	PIRC	4	DENOVO714	Bacteria	Firmicutes	Clostridia	Clostridiales	Lachnospiraceae	Clostridium XlVa
T1	Feces	PIRC	5	DENOVO270	Bacteria	Firmicutes	Clostridia	Clostridiales	Lachnospiraceae	NA
T1	Feces	PIRC	6	DENOVO93	Bacteria	Firmicutes	Clostridia	Clostridiales	Ruminococcaceae	NA
T1	Feces	PIRC	7	DENOVO119	Bacteria	Deferribacteres	Deferribacteres	Deferribacterales	Deferribacteraceae	Mucispirillum
T1	Feces	PIRC	8	DENOVO220	Bacteria	Bacteroidetes	Bacteroidia	Bacteroidales	Rikenellaceae	Alistipes
T1	Feces	PIRC	9	DENOVO20	Bacteria	Bacteroidetes	Bacteroidia	Bacteroidales	Rikenellaceae	Alistipes
T1	Feces	PIRC	10	DENOVO305	Bacteria	Bacteroidetes	Bacteroidia	Bacteroidales	Porphyromonadaceae	NA
T1	Feces	PIRC	11	DENOVO820	Bacteria	Bacteroidetes	Bacteroidia	Bacteroidales	Porphyromonadaceae	Barnesiella
T1	Feces	PIRC	12	DENOVO33	Bacteria	Bacteroidetes	Bacteroidia	Bacteroidales	Porphyromonadaceae	NA
T1	Feces	PIRC	13	DENOVO137	Bacteria	Bacteroidetes	Bacteroidia	Bacteroidales	Porphyromonadaceae	NA
T1	Feces	PIRC	14	DENOVO3379	Bacteria	Bacteroidetes	Bacteroidia	Bacteroidales	Porphyromonadaceae	NA
T1	Feces	PIRC	15	DENOVO3776	Bacteria	Bacteroidetes	Bacteroidia	Bacteroidales	Prevotellaceae	Prevotella
T1	Feces	PIRC	16	DENOVO2975	Bacteria	Bacteroidetes	Bacteroidia	Bacteroidales	Prevotellaceae	Prevotella
T1	Feces	PIRC	17	DENOVO2557	Bacteria	Bacteroidetes	Bacteroidia	Bacteroidales	Prevotellaceae	Prevotella
T1	Feces	PIRC	18	DENOVO3176	Bacteria	Bacteroidetes	Bacteroidia	Bacteroidales	Prevotellaceae	Prevotella
T1	Feces	PIRC	19	DENOVO3825	Bacteria	Bacteroidetes	Bacteroidia	Bacteroidales	Prevotellaceae	Prevotella
T1	Feces	PIRC	20	DENOVO4340	Bacteria	Bacteroidetes	Bacteroidia	Bacteroidales	Prevotellaceae	Prevotella
T1	Feces	PIRC	21	DENOVO2338	Bacteria	Bacteroidetes	Bacteroidia	Bacteroidales	Prevotellaceae	Prevotella
T1	Feces	PIRC	22	DENOVO4271	Bacteria	Bacteroidetes	Bacteroidia	Bacteroidales	Bacteroidaceae	Bacteroides
T1	Feces	PIRC	23	DENOVO2729	Bacteria	Bacteroidetes	Bacteroidia	Bacteroidales	Bacteroidaceae	Bacteroides
T1	Feces	PIRC	24	DENOVO3574	Bacteria	Bacteroidetes	Bacteroidia	Bacteroidales	Bacteroidaceae	Bacteroides
T1	Feces	PIRC	25	DENOVO3812	Bacteria	Bacteroidetes	Bacteroidia	Bacteroidales	Bacteroidaceae	Bacteroides
T1	Feces	PIRC	26	DENOVO4138	Bacteria	Bacteroidetes	Bacteroidia	Bacteroidales	Bacteroidaceae	Bacteroides
T1	Feces	PIRC	27	DENOVO3693	Bacteria	Bacteroidetes	Bacteroidia	Bacteroidales	Bacteroidaceae	Bacteroides
T1	Feces	PIRC	28	DENOVO2821	Bacteria	Bacteroidetes	Bacteroidia	Bacteroidales	Bacteroidaceae	Bacteroides
T1	Feces	PIRC	29	DENOVO4004	Bacteria	Bacteroidetes	Bacteroidia	Bacteroidales	Bacteroidaceae	Bacteroides
T1	Feces	PIRC	30	DENOVO3664	Bacteria	Bacteroidetes	Bacteroidia	Bacteroidales	Bacteroidaceae	Bacteroides
T1	Feces	PIRC	31	DENOVO2622	Bacteria	Bacteroidetes	Bacteroidia	Bacteroidales	Bacteroidaceae	Bacteroides
T1	Feces	PIRC	32	DENOVO3987	Bacteria	Bacteroidetes	Bacteroidia	Bacteroidales	Bacteroidaceae	Bacteroides
T1	Feces	PIRC	33	DENOVO2604	Bacteria	Bacteroidetes	Bacteroidia	Bacteroidales	Bacteroidaceae	Bacteroides
T1	Feces	PIRC	34	DENOVO2531	Bacteria	Bacteroidetes	Bacteroidia	Bacteroidales	Bacteroidaceae	Bacteroides
T1	Feces	PIRC	35	DENOVO3893	Bacteria	Bacteroidetes	Bacteroidia	Bacteroidales	Bacteroidaceae	Bacteroides
T1	Feces	PIRC	36	DENOVO3855	Bacteria	Bacteroidetes	Bacteroidia	Bacteroidales	Bacteroidaceae	Bacteroides
T1	Feces	WT	1	DENOVO3438	Bacteria	Verrucomicrobia	Verrucomicrobiae	Verrucomicrobiales	Verrucomicrobiaceae	Akkermansia
T1	Feces	WT	2	DENOVO3542	Bacteria	Verrucomicrobia	Verrucomicrobiae	Verrucomicrobiales	Verrucomicrobiaceae	Akkermansia
T1	Feces	WT	3	DENOVO335	Bacteria	Firmicutes	Clostridia	Clostridiales	Lachnospiraceae	NA
T1	Feces	WT	4	DENOVO485	Bacteria	Firmicutes	Clostridia	Clostridiales	Lachnospiraceae	Dorea
T1	Feces	WT	5	DENOVO2248	Bacteria	Firmicutes	Clostridia	Clostridiales	Lachnospiraceae	Clostridium XlVa
T1	Feces	WT	6	DENOVO4050	Bacteria	Firmicutes	Clostridia	Clostridiales	Lachnospiraceae	Clostridium XlVa
T1	Feces	WT	7	DENOVO1037	Bacteria	Firmicutes	Clostridia	Clostridiales	Lachnospiraceae	Clostridium XlVb
T1	Feces	WT	8	DENOVO45	Bacteria	Firmicutes	Clostridia	Clostridiales	Ruminococcaceae	NA
T1	Feces	WT	9	DENOVO65	Bacteria	Firmicutes	Bacilli	Lactobacillales	Lactobacillaceae	Lactobacillus
T1	Feces	WT	10	DENOVO978	Bacteria	Firmicutes	Bacilli	Lactobacillales	Streptococcaceae	Streptococcus
T1	Feces	WT	11	DENOVO934	Bacteria	Firmicutes	Bacilli	Lactobacillales	Streptococcaceae	Streptococcus
T1	Feces	WT	12	DENOVO28	Bacteria	Firmicutes	Bacilli	Lactobacillales	Streptococcaceae	Streptococcus
T1	Feces	WT	13	DENOVO107	Bacteria	Tenericutes	Mollicutes	Anaeroplasmatales	Anaeroplasmataceae	Anaeroplasma
T1	Feces	WT	14	DENOVO157	Bacteria	Firmicutes	Erysipelotrichia	Erysipelotrichales	Erysipelotrichaceae	Erysipelotrichaceae_incertae_sedis
T1	Feces	WT	15	DENOVO142	Bacteria	Firmicutes	Erysipelotrichia	Erysipelotrichales	Erysipelotrichaceae	Clostridium XVIII
T1	Feces	WT	16	DENOVO26	Bacteria	Firmicutes	Clostridia	Clostridiales	Clostridiaceae 1	Clostridium sensu stricto
T1	Feces	WT	17	DENOVO761	Bacteria	Actinobacteria	Actinobacteria	Actinomycetales	Micrococcaceae	Rothia
T1	Feces	WT	18	DENOVO143	Bacteria	Bacteroidetes	Bacteroidia	Bacteroidales	Rikenellaceae	Alistipes
T1	Feces	WT	19	DENOVO63	Bacteria	Bacteroidetes	Bacteroidia	Bacteroidales	Porphyromonadaceae	NA
T1	Feces	WT	20	DENOVO29	Bacteria	Bacteroidetes	Bacteroidia	Bacteroidales	Porphyromonadaceae	NA
T1	Feces	WT	21	DENOVO104	Bacteria	Bacteroidetes	Bacteroidia	Bacteroidales	Porphyromonadaceae	NA
T1	Feces	WT	22	DENOVO34	Bacteria	Bacteroidetes	Bacteroidia	Bacteroidales	Porphyromonadaceae	NA
T1	Feces	WT	23	DENOVO280	Bacteria	Bacteroidetes	Bacteroidia	Bacteroidales	Porphyromonadaceae	Barnesiella
T1	Feces	WT	24	DENOVO57	Bacteria	Bacteroidetes	Bacteroidia	Bacteroidales	Porphyromonadaceae	NA
T1	Feces	WT	25	DENOVO40	Bacteria	Bacteroidetes	Bacteroidia	Bacteroidales	Porphyromonadaceae	NA
T1	Feces	WT	26	DENOVO78	Bacteria	Bacteroidetes	Bacteroidia	Bacteroidales	Porphyromonadaceae	NA
T1	Feces	WT	27	DENOVO675	Bacteria	Bacteroidetes	Bacteroidia	Bacteroidales	Porphyromonadaceae	Barnesiella
T1	Feces	WT	28	DENOVO461	Bacteria	Bacteroidetes	Bacteroidia	Bacteroidales	Porphyromonadaceae	NA
T1	Feces	WT	29	DENOVO12	Bacteria	Bacteroidetes	Bacteroidia	Bacteroidales	Prevotellaceae	Alloprevotella
T1	Feces	WT	30	DENOVO134	Bacteria	Bacteroidetes	Bacteroidia	Bacteroidales	Bacteroidaceae	Bacteroides
T1	Feces	SHARED	1	DENOVO1	Bacteria	Verrucomicrobia	Verrucomicrobiae	Verrucomicrobiales	Verrucomicrobiaceae	Akkermansia
T1	Feces	SHARED	2	DENOVO3608	Bacteria	Verrucomicrobia	Verrucomicrobiae	Verrucomicrobiales	Verrucomicrobiaceae	Akkermansia
T1	Feces	SHARED	3	DENOVO2211	Bacteria	Verrucomicrobia	Verrucomicrobiae	Verrucomicrobiales	Verrucomicrobiaceae	Akkermansia
T1	Feces	SHARED	4	DENOVO2349	Bacteria	Verrucomicrobia	Verrucomicrobiae	Verrucomicrobiales	Verrucomicrobiaceae	Akkermansia
T1	Feces	SHARED	5	DENOVO3255	Bacteria	Verrucomicrobia	Verrucomicrobiae	Verrucomicrobiales	Verrucomicrobiaceae	Akkermansia
T1	Feces	SHARED	6	DENOVO3343	Bacteria	Verrucomicrobia	Verrucomicrobiae	Verrucomicrobiales	Verrucomicrobiaceae	Akkermansia
T1	Feces	SHARED	7	DENOVO4319	Bacteria	Verrucomicrobia	Verrucomicrobiae	Verrucomicrobiales	Verrucomicrobiaceae	Akkermansia
T1	Feces	SHARED	8	DENOVO1514	Bacteria	Verrucomicrobia	Verrucomicrobiae	Verrucomicrobiales	Verrucomicrobiaceae	Akkermansia
T1	Feces	SHARED	9	DENOVO2271	Bacteria	Verrucomicrobia	Verrucomicrobiae	Verrucomicrobiales	Verrucomicrobiaceae	Akkermansia
T1	Feces	SHARED	10	DENOVO3728	Bacteria	Verrucomicrobia	Verrucomicrobiae	Verrucomicrobiales	Verrucomicrobiaceae	Akkermansia
T1	Feces	SHARED	11	DENOVO2026	Bacteria	Verrucomicrobia	Verrucomicrobiae	Verrucomicrobiales	Verrucomicrobiaceae	Akkermansia
T1	Feces	SHARED	12	DENOVO1465	Bacteria	Verrucomicrobia	Verrucomicrobiae	Verrucomicrobiales	Verrucomicrobiaceae	Akkermansia
T1	Feces	SHARED	13	DENOVO4275	Bacteria	Verrucomicrobia	Verrucomicrobiae	Verrucomicrobiales	Verrucomicrobiaceae	Akkermansia
T1	Feces	SHARED	14	DENOVO1411	Bacteria	Verrucomicrobia	Verrucomicrobiae	Verrucomicrobiales	Verrucomicrobiaceae	Akkermansia
T1	Feces	SHARED	15	DENOVO106	Bacteria	Firmicutes	Clostridia	Clostridiales	Lachnospiraceae	Blautia
T1	Feces	SHARED	16	DENOVO113	Bacteria	Firmicutes	Clostridia	Clostridiales	Lachnospiraceae	Blautia
T1	Feces	SHARED	17	DENOVO3334	Bacteria	Firmicutes	Clostridia	Clostridiales	Lachnospiraceae	NA
T1	Feces	SHARED	18	DENOVO387	Bacteria	Firmicutes	Clostridia	Clostridiales	Lachnospiraceae	NA
T1	Feces	SHARED	19	DENOVO274	Bacteria	Firmicutes	Clostridia	Clostridiales	Lachnospiraceae	Clostridium XlVa
T1	Feces	SHARED	20	DENOVO6	Bacteria	Firmicutes	Clostridia	Clostridiales	Lachnospiraceae	Clostridium XlVa
T1	Feces	SHARED	21	DENOVO100	Bacteria	Firmicutes	Clostridia	Clostridiales	Lachnospiraceae	Clostridium XlVa
T1	Feces	SHARED	22	DENOVO1659	Bacteria	Firmicutes	Clostridia	Clostridiales	Lachnospiraceae	Clostridium XlVa
T1	Feces	SHARED	23	DENOVO22	Bacteria	Firmicutes	Clostridia	Clostridiales	Lachnospiraceae	Clostridium XlVa
T1	Feces	SHARED	24	DENOVO18	Bacteria	Firmicutes	Clostridia	Clostridiales	Lachnospiraceae	NA
T1	Feces	SHARED	25	DENOVO608	Bacteria	Firmicutes	Clostridia	Clostridiales	Lachnospiraceae	Anaerostipes
T1	Feces	SHARED	26	DENOVO301	Bacteria	Firmicutes	Clostridia	Clostridiales	Lachnospiraceae	Anaerostipes
T1	Feces	SHARED	27	DENOVO421	Bacteria	Firmicutes	Clostridia	Clostridiales	Ruminococcaceae	Intestinimonas
T1	Feces	SHARED	28	DENOVO19	Bacteria	Firmicutes	Erysipelotrichia	Erysipelotrichales	Erysipelotrichaceae	Turicibacter
T1	Feces	SHARED	29	DENOVO73	Bacteria	Firmicutes	Bacilli	Lactobacillales	Lactobacillaceae	Lactobacillus
T1	Feces	SHARED	30	DENOVO319	Bacteria	Firmicutes	Bacilli	Lactobacillales	Lactobacillaceae	Lactobacillus
T1	Feces	SHARED	31	DENOVO90	Bacteria	Firmicutes	Bacilli	Lactobacillales	Lactobacillaceae	Lactobacillus
T1	Feces	SHARED	32	DENOVO168	Bacteria	Firmicutes	Bacilli	Lactobacillales	Lactobacillaceae	Lactobacillus
T1	Feces	SHARED	33	DENOVO304	Bacteria	Firmicutes	Bacilli	Lactobacillales	Lactobacillaceae	Lactobacillus
T1	Feces	SHARED	34	DENOVO156	Bacteria	Firmicutes	Bacilli	Lactobacillales	Lactobacillaceae	Lactobacillus
T1	Feces	SHARED	35	DENOVO3360	Bacteria	Firmicutes	Bacilli	Lactobacillales	Lactobacillaceae	Lactobacillus
T1	Feces	SHARED	36	DENOVO30	Bacteria	Firmicutes	Bacilli	Lactobacillales	Lactobacillaceae	Lactobacillus
T1	Feces	SHARED	37	DENOVO92	Bacteria	Firmicutes	Bacilli	Lactobacillales	Lactobacillaceae	Lactobacillus
T1	Feces	SHARED	38	DENOVO527	Bacteria	Firmicutes	Bacilli	Lactobacillales	Streptococcaceae	Lactococcus
T1	Feces	SHARED	39	DENOVO197	Bacteria	Actinobacteria	Actinobacteria	Bifidobacteriales	Bifidobacteriaceae	Bifidobacterium
T1	Feces	SHARED	40	DENOVO172	Bacteria	Proteobacteria	Deltaproteobacteria	Desulfovibrionales	Desulfovibrionaceae	Desulfovibrio
T1	Feces	SHARED	41	DENOVO269	Bacteria	Proteobacteria	Deltaproteobacteria	Desulfovibrionales	Desulfovibrionaceae	NA
T1	Feces	SHARED	42	DENOVO72	Bacteria	Proteobacteria	Betaproteobacteria	Burkholderiales	Sutterellaceae	Parasutterella
T1	Feces	SHARED	43	DENOVO49	Bacteria	Proteobacteria	Betaproteobacteria	Burkholderiales	Sutterellaceae	Parasutterella
T1	Feces	SHARED	44	DENOVO167	Bacteria	Proteobacteria	Betaproteobacteria	Burkholderiales	Sutterellaceae	Parasutterella
T1	Feces	SHARED	45	DENOVO123	Bacteria	Proteobacteria	Gammaproteobacteria	Pasteurellales	Pasteurellaceae	NA
T1	Feces	SHARED	46	DENOVO3	Bacteria	Proteobacteria	Gammaproteobacteria	Enterobacteriales	Enterobacteriaceae	Escherichia/Shigella
T1	Feces	SHARED	47	DENOVO518	Bacteria	Bacteroidetes	Bacteroidia	Bacteroidales	Rikenellaceae	Alistipes
T1	Feces	SHARED	48	DENOVO175	Bacteria	Bacteroidetes	Bacteroidia	Bacteroidales	Porphyromonadaceae	NA
T1	Feces	SHARED	49	DENOVO238	Bacteria	Bacteroidetes	Bacteroidia	Bacteroidales	Porphyromonadaceae	NA
T1	Feces	SHARED	50	DENOVO195	Bacteria	Bacteroidetes	Bacteroidia	Bacteroidales	Porphyromonadaceae	NA
T1	Feces	SHARED	51	DENOVO11	Bacteria	Bacteroidetes	Bacteroidia	Bacteroidales	Porphyromonadaceae	NA
T1	Feces	SHARED	52	DENOVO15	Bacteria	Bacteroidetes	Bacteroidia	Bacteroidales	Porphyromonadaceae	NA
T1	Feces	SHARED	53	DENOVO37	Bacteria	Bacteroidetes	Bacteroidia	Bacteroidales	Porphyromonadaceae	NA
T1	Feces	SHARED	54	DENOVO127	Bacteria	Bacteroidetes	Bacteroidia	Bacteroidales	Porphyromonadaceae	NA
T1	Feces	SHARED	55	DENOVO83	Bacteria	Bacteroidetes	Bacteroidia	Bacteroidales	Porphyromonadaceae	NA
T1	Feces	SHARED	56	DENOVO204	Bacteria	Bacteroidetes	Bacteroidia	Bacteroidales	Porphyromonadaceae	NA
T1	Feces	SHARED	57	DENOVO39	Bacteria	Bacteroidetes	Bacteroidia	Bacteroidales	Porphyromonadaceae	NA
T1	Feces	SHARED	58	DENOVO55	Bacteria	Bacteroidetes	Bacteroidia	Bacteroidales	Porphyromonadaceae	NA
T1	Feces	SHARED	59	DENOVO4071	Bacteria	Bacteroidetes	Bacteroidia	Bacteroidales	Porphyromonadaceae	NA
T1	Feces	SHARED	60	DENOVO3740	Bacteria	Bacteroidetes	Bacteroidia	Bacteroidales	Porphyromonadaceae	NA
T1	Feces	SHARED	61	DENOVO2175	Bacteria	Bacteroidetes	Bacteroidia	Bacteroidales	Porphyromonadaceae	NA
T1	Feces	SHARED	62	DENOVO8	Bacteria	Bacteroidetes	Bacteroidia	Bacteroidales	Porphyromonadaceae	NA
T1	Feces	SHARED	63	DENOVO21	Bacteria	Bacteroidetes	Bacteroidia	Bacteroidales	Porphyromonadaceae	Parabacteroides
T1	Feces	SHARED	64	DENOVO84	Bacteria	Bacteroidetes	Bacteroidia	Bacteroidales	Porphyromonadaceae	Parabacteroides
T1	Feces	SHARED	65	DENOVO109	Bacteria	Bacteroidetes	Bacteroidia	Bacteroidales	Porphyromonadaceae	Parabacteroides
T1	Feces	SHARED	66	DENOVO41	Bacteria	Bacteroidetes	Bacteroidia	Bacteroidales	Porphyromonadaceae	Parabacteroides
T1	Feces	SHARED	67	DENOVO4262	Bacteria	Bacteroidetes	Bacteroidia	Bacteroidales	Porphyromonadaceae	Parabacteroides
T1	Feces	SHARED	68	DENOVO5	Bacteria	Bacteroidetes	Bacteroidia	Bacteroidales	Prevotellaceae	Prevotella
T1	Feces	SHARED	69	DENOVO4397	Bacteria	Bacteroidetes	Bacteroidia	Bacteroidales	Prevotellaceae	Prevotella
T1	Feces	SHARED	70	DENOVO3390	Bacteria	Bacteroidetes	Bacteroidia	Bacteroidales	Prevotellaceae	Prevotella
T1	Feces	SHARED	71	DENOVO1905	Bacteria	Bacteroidetes	Bacteroidia	Bacteroidales	Prevotellaceae	Prevotella
T1	Feces	SHARED	72	DENOVO2158	Bacteria	Bacteroidetes	Bacteroidia	Bacteroidales	Prevotellaceae	Prevotella
T1	Feces	SHARED	73	DENOVO2692	Bacteria	Bacteroidetes	Bacteroidia	Bacteroidales	Prevotellaceae	Prevotella
T1	Feces	SHARED	74	DENOVO1554	Bacteria	Bacteroidetes	Bacteroidia	Bacteroidales	Prevotellaceae	Prevotella
T1	Feces	SHARED	75	DENOVO4	Bacteria	Bacteroidetes	Bacteroidia	Bacteroidales	Prevotellaceae	Prevotella
T1	Feces	SHARED	76	DENOVO17	Bacteria	Bacteroidetes	Bacteroidia	Bacteroidales	Bacteroidaceae	Bacteroides
T1	Feces	SHARED	77	DENOVO2417	Bacteria	Bacteroidetes	Bacteroidia	Bacteroidales	Bacteroidaceae	Bacteroides
T1	Feces	SHARED	78	DENOVO4253	Bacteria	Bacteroidetes	Bacteroidia	Bacteroidales	Bacteroidaceae	Bacteroides
T1	Feces	SHARED	79	DENOVO2174	Bacteria	Bacteroidetes	Bacteroidia	Bacteroidales	Bacteroidaceae	Bacteroides
T1	Feces	SHARED	80	DENOVO9	Bacteria	Bacteroidetes	Bacteroidia	Bacteroidales	Bacteroidaceae	Bacteroides
T1	Feces	SHARED	81	DENOVO2	Bacteria	Bacteroidetes	Bacteroidia	Bacteroidales	Bacteroidaceae	Bacteroides
T1	Feces	SHARED	82	DENOVO2878	Bacteria	Bacteroidetes	Bacteroidia	Bacteroidales	Bacteroidaceae	Bacteroides
T1	Feces	SHARED	83	DENOVO3706	Bacteria	Bacteroidetes	Bacteroidia	Bacteroidales	Bacteroidaceae	Bacteroides
T1	Feces	SHARED	84	DENOVO3446	Bacteria	Bacteroidetes	Bacteroidia	Bacteroidales	Bacteroidaceae	Bacteroides
T1	Feces	SHARED	85	DENOVO4007	Bacteria	Bacteroidetes	Bacteroidia	Bacteroidales	Bacteroidaceae	Bacteroides
T1	Feces	SHARED	86	DENOVO3492	Bacteria	Bacteroidetes	Bacteroidia	Bacteroidales	Bacteroidaceae	Bacteroides
T1	Feces	SHARED	87	DENOVO3037	Bacteria	Bacteroidetes	Bacteroidia	Bacteroidales	Bacteroidaceae	Bacteroides
T1	Feces	SHARED	88	DENOVO42	Bacteria	Bacteroidetes	Bacteroidia	Bacteroidales	Bacteroidaceae	Bacteroides
T1	Feces	SHARED	89	DENOVO147	Bacteria	Bacteroidetes	Bacteroidia	Bacteroidales	Bacteroidaceae	Bacteroides
T1	Feces	SHARED	90	DENOVO105	Bacteria	Bacteroidetes	Bacteroidia	Bacteroidales	Bacteroidaceae	Bacteroides
T1	Feces	SHARED	91	DENOVO35	Bacteria	Bacteroidetes	Bacteroidia	Bacteroidales	Bacteroidaceae	Bacteroides
T1	Feces	SHARED	92	DENOVO60	Bacteria	Bacteroidetes	Bacteroidia	Bacteroidales	Bacteroidaceae	Bacteroides
T1	Feces	SHARED	93	DENOVO4348	Bacteria	Bacteroidetes	Bacteroidia	Bacteroidales	Bacteroidaceae	Bacteroides
T1	Feces	SHARED	94	DENOVO4316	Bacteria	Bacteroidetes	Bacteroidia	Bacteroidales	Bacteroidaceae	Bacteroides
T1	Feces	SHARED	95	DENOVO10	Bacteria	Bacteroidetes	Bacteroidia	Bacteroidales	Bacteroidaceae	Bacteroides
T1	Feces	SHARED	96	DENOVO2276	Bacteria	Bacteroidetes	Bacteroidia	Bacteroidales	Bacteroidaceae	Bacteroides
T1	Feces	SHARED	97	DENOVO2648	Bacteria	Bacteroidetes	Bacteroidia	Bacteroidales	Bacteroidaceae	Bacteroides
T1	Feces	SHARED	98	DENOVO3414	Bacteria	Bacteroidetes	Bacteroidia	Bacteroidales	Bacteroidaceae	Bacteroides
T1	Feces	SHARED	99	DENOVO52	Bacteria	Bacteroidetes	Bacteroidia	Bacteroidales	Bacteroidaceae	Bacteroides
T1	Feces	SHARED	100	DENOVO27	Bacteria	Bacteroidetes	Bacteroidia	Bacteroidales	Bacteroidaceae	Bacteroides
T1	Feces	SHARED	101	DENOVO4143	Bacteria	Bacteroidetes	Bacteroidia	Bacteroidales	Bacteroidaceae	Bacteroides
T1	Feces	SHARED	102	DENOVO3489	Bacteria	Bacteroidetes	Bacteroidia	Bacteroidales	Porphyromonadaceae	Parabacteroides
T1	Feces	SHARED	103	DENOVO54	Bacteria	Bacteroidetes	Bacteroidia	Bacteroidales	Porphyromonadaceae	Parabacteroides
T1	Feces	SHARED	104	DENOVO102	Bacteria	Bacteroidetes	Bacteroidia	Bacteroidales	Porphyromonadaceae	Parabacteroides
T1	Feces	SHARED	105	DENOVO181	Bacteria	Bacteroidetes	Bacteroidia	Bacteroidales	Porphyromonadaceae	Parabacteroides
T11	Feces	PIRC	1	DENOVO327	Bacteria	Firmicutes	Clostridia	Clostridiales	Lachnospiraceae	NA
T11	Feces	PIRC	2	DENOVO2022	Bacteria	Firmicutes	Clostridia	Clostridiales	Lachnospiraceae	NA
T11	Feces	PIRC	3	DENOVO207	Bacteria	Firmicutes	Clostridia	Clostridiales	Lachnospiraceae	NA
T11	Feces	PIRC	4	DENOVO1573	Bacteria	Firmicutes	Clostridia	Clostridiales	Lachnospiraceae	NA
T11	Feces	PIRC	5	DENOVO1155	Bacteria	Firmicutes	Clostridia	Clostridiales	Lachnospiraceae	NA
T11	Feces	PIRC	6	DENOVO846	Bacteria	Firmicutes	Clostridia	Clostridiales	Lachnospiraceae	NA
T11	Feces	PIRC	7	DENOVO520	Bacteria	Firmicutes	Clostridia	Clostridiales	Lachnospiraceae	NA
T11	Feces	PIRC	8	DENOVO1330	Bacteria	Firmicutes	Clostridia	Clostridiales	Lachnospiraceae	NA
T11	Feces	PIRC	9	DENOVO628	Bacteria	Firmicutes	Clostridia	Clostridiales	Lachnospiraceae	Lachnospiracea_incertae_sedis
T11	Feces	PIRC	10	DENOVO330	Bacteria	Firmicutes	Clostridia	Clostridiales	Lachnospiraceae	Ruminococcus2
T11	Feces	PIRC	11	DENOVO336	Bacteria	Firmicutes	Clostridia	Clostridiales	Lachnospiraceae	Roseburia
T11	Feces	PIRC	12	DENOVO811	Bacteria	Firmicutes	Clostridia	Clostridiales	Lachnospiraceae	NA
T11	Feces	PIRC	13	DENOVO1571	Bacteria	Firmicutes	Clostridia	Clostridiales	Lachnospiraceae	NA
T11	Feces	PIRC	14	DENOVO524	Bacteria	Firmicutes	Clostridia	Clostridiales	Lachnospiraceae	Roseburia
T11	Feces	PIRC	15	DENOVO480	Bacteria	Firmicutes	Clostridia	Clostridiales	Lachnospiraceae	Roseburia
T11	Feces	PIRC	16	DENOVO101	Bacteria	Firmicutes	Clostridia	Clostridiales	Lachnospiraceae	NA
T11	Feces	PIRC	17	DENOVO1091	Bacteria	Firmicutes	Clostridia	Clostridiales	Lachnospiraceae	NA
T11	Feces	PIRC	18	DENOVO485	Bacteria	Firmicutes	Clostridia	Clostridiales	Lachnospiraceae	Dorea
T11	Feces	PIRC	19	DENOVO918	Bacteria	Firmicutes	Clostridia	Clostridiales	Lachnospiraceae	NA
T11	Feces	PIRC	20	DENOVO764	Bacteria	Firmicutes	Clostridia	Clostridiales	Lachnospiraceae	NA
T11	Feces	PIRC	21	DENOVO1828	Bacteria	Firmicutes	Clostridia	Clostridiales	Lachnospiraceae	NA
T11	Feces	PIRC	22	DENOVO1372	Bacteria	Firmicutes	Clostridia	Clostridiales	Lachnospiraceae	NA
T11	Feces	PIRC	23	DENOVO798	Bacteria	Firmicutes	Clostridia	Clostridiales	Lachnospiraceae	NA
T11	Feces	PIRC	24	DENOVO253	Bacteria	Firmicutes	Clostridia	Clostridiales	Lachnospiraceae	NA
T11	Feces	PIRC	25	DENOVO294	Bacteria	Firmicutes	Clostridia	Clostridiales	Lachnospiraceae	Clostridium XlVa
T11	Feces	PIRC	26	DENOVO583	Bacteria	Firmicutes	Clostridia	Clostridiales	Lachnospiraceae	NA
T11	Feces	PIRC	27	DENOVO316	Bacteria	Firmicutes	Clostridia	Clostridiales	Lachnospiraceae	NA
T11	Feces	PIRC	28	DENOVO436	Bacteria	Firmicutes	Clostridia	Clostridiales	Lachnospiraceae	NA
T11	Feces	PIRC	29	DENOVO117	Bacteria	Firmicutes	Clostridia	Clostridiales	Lachnospiraceae	NA
T11	Feces	PIRC	30	DENOVO4080	Bacteria	Firmicutes	Clostridia	Clostridiales	Lachnospiraceae	NA
T11	Feces	PIRC	31	DENOVO3222	Bacteria	Firmicutes	Clostridia	Clostridiales	Lachnospiraceae	NA
T11	Feces	PIRC	32	DENOVO343	Bacteria	Firmicutes	Clostridia	Clostridiales	Lachnospiraceae	NA
T11	Feces	PIRC	33	DENOVO1017	Bacteria	Firmicutes	Clostridia	Clostridiales	Lachnospiraceae	Clostridium XlVa
T11	Feces	PIRC	34	DENOVO4157	Bacteria	Firmicutes	Clostridia	Clostridiales	Lachnospiraceae	Clostridium XlVa
T11	Feces	PIRC	35	DENOVO1618	Bacteria	Firmicutes	Clostridia	Clostridiales	Lachnospiraceae	NA
T11	Feces	PIRC	36	DENOVO1118	Bacteria	Firmicutes	Clostridia	Clostridiales	Lachnospiraceae	NA
T11	Feces	PIRC	37	DENOVO1179	Bacteria	Firmicutes	Clostridia	Clostridiales	Lachnospiraceae	NA
T11	Feces	PIRC	38	DENOVO2216	Bacteria	Firmicutes	Clostridia	Clostridiales	Lachnospiraceae	NA
T11	Feces	PIRC	39	DENOVO885	Bacteria	Firmicutes	Clostridia	Clostridiales	Lachnospiraceae	NA
T11	Feces	PIRC	40	DENOVO348	Bacteria	Firmicutes	Clostridia	Clostridiales	Lachnospiraceae	NA
T11	Feces	PIRC	41	DENOVO1365	Bacteria	Firmicutes	Clostridia	Clostridiales	Lachnospiraceae	NA
T11	Feces	PIRC	42	DENOVO1255	Bacteria	Firmicutes	Clostridia	Clostridiales	Lachnospiraceae	NA
T11	Feces	PIRC	43	DENOVO2063	Bacteria	Firmicutes	Clostridia	Clostridiales	Lachnospiraceae	NA
T11	Feces	PIRC	44	DENOVO915	Bacteria	Firmicutes	Clostridia	Clostridiales	Lachnospiraceae	NA
T11	Feces	PIRC	45	DENOVO1804	Bacteria	Firmicutes	Clostridia	Clostridiales	Lachnospiraceae	NA
T11	Feces	PIRC	46	DENOVO593	Bacteria	Firmicutes	Clostridia	Clostridiales	Lachnospiraceae	NA
T11	Feces	PIRC	47	DENOVO1195	Bacteria	Firmicutes	Clostridia	Clostridiales	Lachnospiraceae	NA
T11	Feces	PIRC	48	DENOVO3185	Bacteria	Firmicutes	Clostridia	Clostridiales	Lachnospiraceae	NA
T11	Feces	PIRC	49	DENOVO482	Bacteria	Firmicutes	Clostridia	Clostridiales	Lachnospiraceae	NA
T11	Feces	PIRC	50	DENOVO1657	Bacteria	Firmicutes	Clostridia	Clostridiales	Lachnospiraceae	Dorea
T11	Feces	PIRC	51	DENOVO625	Bacteria	Firmicutes	Clostridia	Clostridiales	Lachnospiraceae	NA
T11	Feces	PIRC	52	DENOVO2138	Bacteria	Firmicutes	Clostridia	Clostridiales	Lachnospiraceae	NA
T11	Feces	PIRC	53	DENOVO2673	Bacteria	Firmicutes	Clostridia	Clostridiales	Lachnospiraceae	NA
T11	Feces	PIRC	54	DENOVO1176	Bacteria	Firmicutes	Clostridia	Clostridiales	Lachnospiraceae	NA
T11	Feces	PIRC	55	DENOVO2343	Bacteria	Firmicutes	Clostridia	Clostridiales	Lachnospiraceae	NA
T11	Feces	PIRC	56	DENOVO4351	Bacteria	Firmicutes	Clostridia	Clostridiales	Lachnospiraceae	NA
T11	Feces	PIRC	57	DENOVO1298	Bacteria	Firmicutes	Clostridia	Clostridiales	Lachnospiraceae	NA
T11	Feces	PIRC	58	DENOVO740	Bacteria	Firmicutes	Clostridia	Clostridiales	Lachnospiraceae	NA
T11	Feces	PIRC	59	DENOVO1059	Bacteria	Firmicutes	Clostridia	Clostridiales	Lachnospiraceae	NA
T11	Feces	PIRC	60	DENOVO128	Bacteria	Firmicutes	Clostridia	Clostridiales	Lachnospiraceae	NA
T11	Feces	PIRC	61	DENOVO556	Bacteria	Firmicutes	Clostridia	Clostridiales	Lachnospiraceae	NA
T11	Feces	PIRC	62	DENOVO1314	Bacteria	Firmicutes	Clostridia	Clostridiales	Lachnospiraceae	Clostridium XlVa
T11	Feces	PIRC	63	DENOVO1092	Bacteria	Firmicutes	Clostridia	Clostridiales	Lachnospiraceae	NA
T11	Feces	PIRC	64	DENOVO1120	Bacteria	Firmicutes	Clostridia	Clostridiales	Lachnospiraceae	NA
T11	Feces	PIRC	65	DENOVO198	Bacteria	Firmicutes	Clostridia	Clostridiales	Lachnospiraceae	NA
T11	Feces	PIRC	66	DENOVO152	Bacteria	Firmicutes	Clostridia	Clostridiales	Lachnospiraceae	NA
T11	Feces	PIRC	67	DENOVO901	Bacteria	Firmicutes	Clostridia	Clostridiales	Lachnospiraceae	NA
T11	Feces	PIRC	68	DENOVO413	Bacteria	Firmicutes	Clostridia	Clostridiales	Lachnospiraceae	NA
T11	Feces	PIRC	69	DENOVO1102	Bacteria	Firmicutes	Clostridia	Clostridiales	Lachnospiraceae	NA
T11	Feces	PIRC	70	DENOVO380	Bacteria	Firmicutes	Clostridia	Clostridiales	Lachnospiraceae	NA
T11	Feces	PIRC	71	DENOVO288	Bacteria	Firmicutes	Clostridia	Clostridiales	Lachnospiraceae	NA
T11	Feces	PIRC	72	DENOVO1468	Bacteria	Firmicutes	Clostridia	Clostridiales	Lachnospiraceae	NA
T11	Feces	PIRC	73	DENOVO1863	Bacteria	Firmicutes	Clostridia	Clostridiales	Lachnospiraceae	Clostridium XlVb
T11	Feces	PIRC	74	DENOVO297	Bacteria	Firmicutes	Clostridia	Clostridiales	Ruminococcaceae	NA
T11	Feces	PIRC	75	DENOVO45	Bacteria	Firmicutes	Clostridia	Clostridiales	Ruminococcaceae	NA
T11	Feces	PIRC	76	DENOVO79	Bacteria	Firmicutes	Clostridia	Clostridiales	Ruminococcaceae	Ruminococcus
T11	Feces	PIRC	77	DENOVO250	Bacteria	Firmicutes	Clostridia	Clostridiales	Ruminococcaceae	Ruminococcus
T11	Feces	PIRC	78	DENOVO215	Bacteria	Firmicutes	Clostridia	Clostridiales	Ruminococcaceae	Ruminococcus
T11	Feces	PIRC	79	DENOVO56	Bacteria	Firmicutes	Clostridia	Clostridiales	Ruminococcaceae	Ruminococcus
T11	Feces	PIRC	80	DENOVO282	Bacteria	Firmicutes	Clostridia	Clostridiales	Ruminococcaceae	NA
T11	Feces	PIRC	81	DENOVO529	Bacteria	Firmicutes	Clostridia	Clostridiales	Ruminococcaceae	NA
T11	Feces	PIRC	82	DENOVO98	Bacteria	Firmicutes	Clostridia	Clostridiales	Ruminococcaceae	NA
T11	Feces	PIRC	83	DENOVO1112	Bacteria	Firmicutes	Clostridia	Clostridiales	Ruminococcaceae	NA
T11	Feces	PIRC	84	DENOVO2446	Bacteria	Firmicutes	Clostridia	Clostridiales	Ruminococcaceae	NA
T11	Feces	PIRC	85	DENOVO739	Bacteria	Firmicutes	Clostridia	Clostridiales	Ruminococcaceae	NA
T11	Feces	PIRC	86	DENOVO589	Bacteria	Firmicutes	Clostridia	Clostridiales	Ruminococcaceae	NA
T11	Feces	PIRC	87	DENOVO1130	Bacteria	Firmicutes	Clostridia	Clostridiales	Ruminococcaceae	NA
T11	Feces	PIRC	88	DENOVO1300	Bacteria	Firmicutes	Clostridia	Clostridiales	Ruminococcaceae	NA
T11	Feces	PIRC	89	DENOVO599	Bacteria	Firmicutes	Clostridia	Clostridiales	Ruminococcaceae	NA
T11	Feces	PIRC	90	DENOVO1690	Bacteria	Firmicutes	Clostridia	Clostridiales	Ruminococcaceae	NA
T11	Feces	PIRC	91	DENOVO944	Bacteria	Firmicutes	Clostridia	Clostridiales	Ruminococcaceae	NA
T11	Feces	PIRC	92	DENOVO617	Bacteria	Firmicutes	Clostridia	Clostridiales	Ruminococcaceae	NA
T11	Feces	PIRC	93	DENOVO1733	Bacteria	Firmicutes	Clostridia	Clostridiales	Ruminococcaceae	NA
T11	Feces	PIRC	94	DENOVO893	Bacteria	Firmicutes	Clostridia	Clostridiales	Ruminococcaceae	NA
T11	Feces	PIRC	95	DENOVO1898	Bacteria	Firmicutes	Clostridia	Clostridiales	Ruminococcaceae	NA
T11	Feces	PIRC	96	DENOVO997	Bacteria	Firmicutes	Clostridia	Clostridiales	Ruminococcaceae	NA
T11	Feces	PIRC	97	DENOVO687	Bacteria	Firmicutes	Clostridia	Clostridiales	Ruminococcaceae	NA
T11	Feces	PIRC	98	DENOVO1531	Bacteria	Firmicutes	Clostridia	Clostridiales	Ruminococcaceae	NA
T11	Feces	PIRC	99	DENOVO1678	Bacteria	Firmicutes	Clostridia	Clostridiales	Ruminococcaceae	NA
T11	Feces	PIRC	100	DENOVO1895	Bacteria	Firmicutes	Clostridia	Clostridiales	Ruminococcaceae	NA
T11	Feces	PIRC	101	DENOVO1482	Bacteria	Firmicutes	Clostridia	Clostridiales	Ruminococcaceae	NA
T11	Feces	PIRC	102	DENOVO1470	Bacteria	Firmicutes	Clostridia	Clostridiales	Ruminococcaceae	NA
T11	Feces	PIRC	103	DENOVO1758	Bacteria	Firmicutes	Clostridia	Clostridiales	Ruminococcaceae	NA
T11	Feces	PIRC	104	DENOVO1688	Bacteria	Firmicutes	Clostridia	Clostridiales	Ruminococcaceae	NA
T11	Feces	PIRC	105	DENOVO2065	Bacteria	Firmicutes	Clostridia	Clostridiales	Ruminococcaceae	NA
T11	Feces	PIRC	106	DENOVO1360	Bacteria	Firmicutes	Clostridia	Clostridiales	Ruminococcaceae	NA
T11	Feces	PIRC	107	DENOVO3444	Bacteria	Firmicutes	Clostridia	Clostridiales	Ruminococcaceae	NA
T11	Feces	PIRC	108	DENOVO1262	Bacteria	Firmicutes	Clostridia	Clostridiales	Ruminococcaceae	NA
T11	Feces	PIRC	109	DENOVO2085	Bacteria	Firmicutes	Clostridia	Clostridiales	Ruminococcaceae	NA
T11	Feces	PIRC	110	DENOVO746	Bacteria	Firmicutes	Clostridia	Clostridiales	Ruminococcaceae	NA
T11	Feces	PIRC	111	DENOVO1253	Bacteria	Firmicutes	Clostridia	Clostridiales	Ruminococcaceae	NA
T11	Feces	PIRC	112	DENOVO1362	Bacteria	Firmicutes	Clostridia	Clostridiales	Ruminococcaceae	NA
T11	Feces	PIRC	113	DENOVO1516	Bacteria	Firmicutes	Clostridia	Clostridiales	Ruminococcaceae	Clostridium IV
T11	Feces	PIRC	114	DENOVO1379	Bacteria	Firmicutes	Clostridia	Clostridiales	Ruminococcaceae	Clostridium IV
T11	Feces	PIRC	115	DENOVO284	Bacteria	Firmicutes	Clostridia	Clostridiales	Ruminococcaceae	NA
T11	Feces	PIRC	116	DENOVO757	Bacteria	Firmicutes	Clostridia	Clostridiales	Ruminococcaceae	Clostridium IV
T11	Feces	PIRC	117	DENOVO225	Bacteria	Firmicutes	Clostridia	Clostridiales	Ruminococcaceae	Clostridium IV
T11	Feces	PIRC	118	DENOVO2977	Bacteria	Firmicutes	Clostridia	Clostridiales	Ruminococcaceae	NA
T11	Feces	PIRC	119	DENOVO213	Bacteria	Firmicutes	Clostridia	Clostridiales	Ruminococcaceae	NA
T11	Feces	PIRC	120	DENOVO285	Bacteria	Firmicutes	Clostridia	Clostridiales	Ruminococcaceae	Butyricicoccus
T11	Feces	PIRC	121	DENOVO66	Bacteria	Firmicutes	Clostridia	Clostridiales	Ruminococcaceae	NA
T11	Feces	PIRC	122	DENOVO1259	Bacteria	Firmicutes	Clostridia	Clostridiales	Ruminococcaceae	NA
T11	Feces	PIRC	123	DENOVO231	Bacteria	Firmicutes	Clostridia	Clostridiales	Ruminococcaceae	NA
T11	Feces	PIRC	124	DENOVO2146	Bacteria	Firmicutes	Clostridia	Clostridiales	Ruminococcaceae	NA
T11	Feces	PIRC	125	DENOVO1023	Bacteria	Firmicutes	Clostridia	Clostridiales	Ruminococcaceae	NA
T11	Feces	PIRC	126	DENOVO1316	Bacteria	Firmicutes	Clostridia	Clostridiales	Ruminococcaceae	NA
T11	Feces	PIRC	127	DENOVO1008	Bacteria	Firmicutes	Clostridia	Clostridiales	Ruminococcaceae	Oscillibacter
T11	Feces	PIRC	128	DENOVO332	Bacteria	Firmicutes	Clostridia	Clostridiales	Ruminococcaceae	Oscillibacter
T11	Feces	PIRC	129	DENOVO1879	Bacteria	Firmicutes	Clostridia	Clostridiales	Ruminococcaceae	Oscillibacter
T11	Feces	PIRC	130	DENOVO981	Bacteria	Firmicutes	Clostridia	Clostridiales	Ruminococcaceae	Oscillibacter
T11	Feces	PIRC	131	DENOVO950	Bacteria	Firmicutes	Clostridia	Clostridiales	Ruminococcaceae	Oscillibacter
T11	Feces	PIRC	132	DENOVO559	Bacteria	Firmicutes	Clostridia	Clostridiales	Ruminococcaceae	Oscillibacter
T11	Feces	PIRC	133	DENOVO750	Bacteria	Firmicutes	Clostridia	Clostridiales	Ruminococcaceae	Oscillibacter
T11	Feces	PIRC	134	DENOVO695	Bacteria	Firmicutes	Clostridia	Clostridiales	Ruminococcaceae	Oscillibacter
T11	Feces	PIRC	135	DENOVO1302	Bacteria	Firmicutes	Clostridia	Clostridiales	Ruminococcaceae	Oscillibacter
T11	Feces	PIRC	136	DENOVO1450	Bacteria	Firmicutes	Clostridia	Clostridiales	Ruminococcaceae	Oscillibacter
T11	Feces	PIRC	137	DENOVO1223	Bacteria	Firmicutes	Clostridia	Clostridiales	Ruminococcaceae	Oscillibacter
T11	Feces	PIRC	138	DENOVO1283	Bacteria	Firmicutes	Clostridia	Clostridiales	Ruminococcaceae	Oscillibacter
T11	Feces	PIRC	139	DENOVO513	Bacteria	Firmicutes	Clostridia	Clostridiales	Ruminococcaceae	NA
T11	Feces	PIRC	140	DENOVO1692	Bacteria	Firmicutes	Clostridia	Clostridiales	Ruminococcaceae	NA
T11	Feces	PIRC	141	DENOVO1326	Bacteria	Firmicutes	Clostridia	Clostridiales	Ruminococcaceae	NA
T11	Feces	PIRC	142	DENOVO2111	Bacteria	Firmicutes	Clostridia	Clostridiales	Ruminococcaceae	NA
T11	Feces	PIRC	143	DENOVO1592	Bacteria	Firmicutes	Clostridia	Clostridiales	Ruminococcaceae	NA
T11	Feces	PIRC	144	DENOVO155	Bacteria	Firmicutes	Clostridia	Clostridiales	Ruminococcaceae	NA
T11	Feces	PIRC	145	DENOVO1106	Bacteria	Firmicutes	Clostridia	Clostridiales	Ruminococcaceae	NA
T11	Feces	PIRC	146	DENOVO402	Bacteria	Firmicutes	Clostridia	Clostridiales	Ruminococcaceae	NA
T11	Feces	PIRC	147	DENOVO3366	Bacteria	Firmicutes	Clostridia	Clostridiales	Ruminococcaceae	NA
T11	Feces	PIRC	148	DENOVO369	Bacteria	Firmicutes	Clostridia	Clostridiales	Ruminococcaceae	NA
T11	Feces	PIRC	149	DENOVO1425	Bacteria	Firmicutes	Clostridia	Clostridiales	Ruminococcaceae	NA
T11	Feces	PIRC	150	DENOVO650	Bacteria	Firmicutes	Clostridia	Clostridiales	Ruminococcaceae	NA
T11	Feces	PIRC	151	DENOVO4216	Bacteria	Firmicutes	Clostridia	Clostridiales	Ruminococcaceae	NA
T11	Feces	PIRC	152	DENOVO2110	Bacteria	Firmicutes	Clostridia	Clostridiales	Ruminococcaceae	Sporobacter
T11	Feces	PIRC	153	DENOVO1387	Bacteria	Firmicutes	Clostridia	Clostridiales	Ruminococcaceae	NA
T11	Feces	PIRC	154	DENOVO702	Bacteria	Firmicutes	Clostridia	Clostridiales	Ruminococcaceae	NA
T11	Feces	PIRC	155	DENOVO131	Bacteria	Firmicutes	Clostridia	Clostridiales	Ruminococcaceae	NA
T11	Feces	PIRC	156	DENOVO543	Bacteria	Firmicutes	Clostridia	Clostridiales	Ruminococcaceae	NA
T11	Feces	PIRC	157	DENOVO1394	Bacteria	Firmicutes	Clostridia	Clostridiales	Ruminococcaceae	NA
T11	Feces	PIRC	158	DENOVO1101	Bacteria	Firmicutes	Clostridia	Clostridiales	Ruminococcaceae	NA
T11	Feces	PIRC	159	DENOVO339	Bacteria	Firmicutes	Clostridia	Clostridiales	Ruminococcaceae	NA
T11	Feces	PIRC	160	DENOVO367	Bacteria	Firmicutes	Clostridia	Clostridiales	Ruminococcaceae	NA
T11	Feces	PIRC	161	DENOVO1655	Bacteria	Firmicutes	Clostridia	Clostridiales	Ruminococcaceae	Intestinimonas
T11	Feces	PIRC	162	DENOVO1597	Bacteria	Firmicutes	Clostridia	Clostridiales	Ruminococcaceae	Intestinimonas
T11	Feces	PIRC	163	DENOVO1588	Bacteria	Firmicutes	Clostridia	Clostridiales	Ruminococcaceae	NA
T11	Feces	PIRC	164	DENOVO1832	Bacteria	Firmicutes	Clostridia	Clostridiales	Ruminococcaceae	NA
T11	Feces	PIRC	165	DENOVO411	Bacteria	Firmicutes	Clostridia	Clostridiales	Ruminococcaceae	NA
T11	Feces	PIRC	166	DENOVO1816	Bacteria	Firmicutes	Clostridia	Clostridiales	Ruminococcaceae	Intestinimonas
T11	Feces	PIRC	167	DENOVO1236	Bacteria	Firmicutes	Clostridia	Clostridiales	Ruminococcaceae	Intestinimonas
T11	Feces	PIRC	168	DENOVO1336	Bacteria	Firmicutes	Clostridia	Clostridiales	Ruminococcaceae	NA
T11	Feces	PIRC	169	DENOVO1293	Bacteria	Firmicutes	Clostridia	Clostridiales	Ruminococcaceae	NA
T11	Feces	PIRC	170	DENOVO2001	Bacteria	Firmicutes	Clostridia	Clostridiales	Ruminococcaceae	NA
T11	Feces	PIRC	171	DENOVO1855	Bacteria	Firmicutes	Clostridia	Clostridiales	Ruminococcaceae	NA
T11	Feces	PIRC	172	DENOVO790	Bacteria	Firmicutes	Clostridia	Clostridiales	Ruminococcaceae	NA
T11	Feces	PIRC	173	DENOVO570	Bacteria	Firmicutes	Clostridia	Clostridiales	Ruminococcaceae	NA
T11	Feces	PIRC	174	DENOVO2109	Bacteria	Firmicutes	Clostridia	Clostridiales	Ruminococcaceae	Intestinimonas
T11	Feces	PIRC	175	DENOVO680	Bacteria	Firmicutes	Clostridia	Clostridiales	Ruminococcaceae	NA
T11	Feces	PIRC	176	DENOVO1704	Bacteria	Firmicutes	Clostridia	Clostridiales	Ruminococcaceae	Intestinimonas
T11	Feces	PIRC	177	DENOVO2771	Bacteria	Firmicutes	Clostridia	Clostridiales	Ruminococcaceae	NA
T11	Feces	PIRC	178	DENOVO932	Bacteria	Firmicutes	Clostridia	Clostridiales	Ruminococcaceae	NA
T11	Feces	PIRC	179	DENOVO1743	Bacteria	Firmicutes	Clostridia	Clostridiales	Ruminococcaceae	NA
T11	Feces	PIRC	180	DENOVO1053	Bacteria	Firmicutes	Clostridia	Clostridiales	Ruminococcaceae	NA
T11	Feces	PIRC	181	DENOVO606	Bacteria	Firmicutes	Clostridia	Clostridiales	Ruminococcaceae	NA
T11	Feces	PIRC	182	DENOVO205	Bacteria	Firmicutes	Clostridia	Clostridiales	Ruminococcaceae	NA
T11	Feces	PIRC	183	DENOVO1813	Bacteria	Firmicutes	Clostridia	Clostridiales	Ruminococcaceae	NA
T11	Feces	PIRC	184	DENOVO1121	Bacteria	Firmicutes	Clostridia	Clostridiales	Ruminococcaceae	Intestinimonas
T11	Feces	PIRC	185	DENOVO917	Bacteria	Firmicutes	Clostridia	Clostridiales	Ruminococcaceae	NA
T11	Feces	PIRC	186	DENOVO2503	Bacteria	Firmicutes	Clostridia	Clostridiales	Ruminococcaceae	NA
T11	Feces	PIRC	187	DENOVO1205	Bacteria	Firmicutes	Clostridia	Clostridiales	Ruminococcaceae	NA
T11	Feces	PIRC	188	DENOVO1431	Bacteria	Firmicutes	Clostridia	Clostridiales	Ruminococcaceae	NA
T11	Feces	PIRC	189	DENOVO762	Bacteria	Firmicutes	Clostridia	Clostridiales	Ruminococcaceae	NA
T11	Feces	PIRC	190	DENOVO749	Bacteria	Firmicutes	Clostridia	Clostridiales	Ruminococcaceae	NA
T11	Feces	PIRC	191	DENOVO393	Bacteria	Firmicutes	Clostridia	Clostridiales	Ruminococcaceae	Flavonifractor
T11	Feces	PIRC	192	DENOVO1448	Bacteria	Firmicutes	Clostridia	Clostridiales	Ruminococcaceae	NA
T11	Feces	PIRC	193	DENOVO943	Bacteria	Firmicutes	Clostridia	Clostridiales	Ruminococcaceae	Flavonifractor
T11	Feces	PIRC	194	DENOVO502	Bacteria	Firmicutes	Clostridia	Clostridiales	Ruminococcaceae	Flavonifractor
T11	Feces	PIRC	195	DENOVO397	Bacteria	Firmicutes	Clostridia	Clostridiales	Ruminococcaceae	Flavonifractor
T11	Feces	PIRC	196	DENOVO639	Bacteria	Firmicutes	Clostridia	Clostridiales	Ruminococcaceae	NA
T11	Feces	PIRC	197	DENOVO630	Bacteria	Firmicutes	Clostridia	Clostridiales	Ruminococcaceae	NA
T11	Feces	PIRC	198	DENOVO972	Bacteria	Firmicutes	Clostridia	Clostridiales	Ruminococcaceae	NA
T11	Feces	PIRC	199	DENOVO2199	Bacteria	Firmicutes	Clostridia	Clostridiales	Ruminococcaceae	NA
T11	Feces	PIRC	200	DENOVO1333	Bacteria	Firmicutes	Clostridia	Clostridiales	Ruminococcaceae	NA
T11	Feces	PIRC	201	DENOVO2255	Bacteria	Firmicutes	Clostridia	Clostridiales	Ruminococcaceae	NA
T11	Feces	PIRC	202	DENOVO3982	Bacteria	Firmicutes	Clostridia	Clostridiales	Ruminococcaceae	NA
T11	Feces	PIRC	203	DENOVO1243	Bacteria	Firmicutes	Clostridia	Clostridiales	Ruminococcaceae	NA
T11	Feces	PIRC	204	DENOVO2478	Bacteria	Firmicutes	Clostridia	Clostridiales	Ruminococcaceae	NA
T11	Feces	PIRC	205	DENOVO1197	Bacteria	Firmicutes	Clostridia	Clostridiales	Ruminococcaceae	NA
T11	Feces	PIRC	206	DENOVO1122	Bacteria	Firmicutes	Clostridia	Clostridiales	Ruminococcaceae	NA
T11	Feces	PIRC	207	DENOVO2010	Bacteria	Firmicutes	Clostridia	Clostridiales	Ruminococcaceae	NA
T11	Feces	PIRC	208	DENOVO1755	Bacteria	Firmicutes	Clostridia	Clostridiales	Ruminococcaceae	NA
T11	Feces	PIRC	209	DENOVO1533	Bacteria	Firmicutes	Clostridia	Clostridiales	Ruminococcaceae	NA
T11	Feces	PIRC	210	DENOVO705	Bacteria	Firmicutes	Clostridia	Clostridiales	Ruminococcaceae	Intestinimonas
T11	Feces	PIRC	211	DENOVO3491	Bacteria	Firmicutes	Clostridia	Clostridiales	Ruminococcaceae	NA
T11	Feces	PIRC	212	DENOVO880	Bacteria	Firmicutes	Clostridia	Clostridiales	Ruminococcaceae	NA
T11	Feces	PIRC	213	DENOVO779	Bacteria	Firmicutes	Clostridia	Clostridiales	Ruminococcaceae	NA
T11	Feces	PIRC	214	DENOVO1020	Bacteria	Firmicutes	Clostridia	Clostridiales	Ruminococcaceae	NA
T11	Feces	PIRC	215	DENOVO1076	Bacteria	Firmicutes	Clostridia	Clostridiales	Ruminococcaceae	NA
T11	Feces	PIRC	216	DENOVO3018	Bacteria	Firmicutes	Erysipelotrichia	Erysipelotrichales	Erysipelotrichaceae	Turicibacter
T11	Feces	PIRC	217	DENOVO19	Bacteria	Firmicutes	Erysipelotrichia	Erysipelotrichales	Erysipelotrichaceae	Turicibacter
T11	Feces	PIRC	218	DENOVO847	Bacteria	Firmicutes	Bacilli	Lactobacillales	Lactobacillaceae	Lactobacillus
T11	Feces	PIRC	219	DENOVO3360	Bacteria	Firmicutes	Bacilli	Lactobacillales	Lactobacillaceae	Lactobacillus
T11	Feces	PIRC	220	DENOVO527	Bacteria	Firmicutes	Bacilli	Lactobacillales	Streptococcaceae	Lactococcus
T11	Feces	PIRC	221	DENOVO2225	Bacteria	Firmicutes	Bacilli	Lactobacillales	Streptococcaceae	Streptococcus
T11	Feces	PIRC	222	DENOVO108	Bacteria	Firmicutes	Bacilli	Lactobacillales	Enterococcaceae	Enterococcus
T11	Feces	PIRC	223	DENOVO202	Bacteria	Firmicutes	Erysipelotrichia	Erysipelotrichales	Erysipelotrichaceae	Allobaculum
T11	Feces	PIRC	224	DENOVO760	Bacteria	Firmicutes	Erysipelotrichia	Erysipelotrichales	Erysipelotrichaceae	Erysipelotrichaceae_incertae_sedis
T11	Feces	PIRC	225	DENOVO2883	Bacteria	Firmicutes	Erysipelotrichia	Erysipelotrichales	Erysipelotrichaceae	NA
T11	Feces	PIRC	226	DENOVO1984	Bacteria	Firmicutes	Erysipelotrichia	Erysipelotrichales	Erysipelotrichaceae	NA
T11	Feces	PIRC	227	DENOVO142	Bacteria	Firmicutes	Erysipelotrichia	Erysipelotrichales	Erysipelotrichaceae	Clostridium XVIII
T11	Feces	PIRC	228	DENOVO1328	Bacteria	Firmicutes	Erysipelotrichia	Erysipelotrichales	Erysipelotrichaceae	Clostridium XVIII
T11	Feces	PIRC	229	DENOVO440	Bacteria	Firmicutes	Clostridia	Clostridiales	Eubacteriaceae	Eubacterium
T11	Feces	PIRC	230	DENOVO62	Bacteria	Firmicutes	Clostridia	Clostridiales	Peptostreptococcaceae	Clostridium XI
T11	Feces	PIRC	231	DENOVO95	Bacteria	Firmicutes	Clostridia	Clostridiales	Peptostreptococcaceae	Clostridium XI
T11	Feces	PIRC	232	DENOVO26	Bacteria	Firmicutes	Clostridia	Clostridiales	Clostridiaceae 1	Clostridium sensu stricto
T11	Feces	PIRC	233	DENOVO3709	Bacteria	Firmicutes	Clostridia	Clostridiales	Peptococcaceae 1	Peptococcus
T11	Feces	PIRC	234	DENOVO560	Bacteria	Firmicutes	Clostridia	Clostridiales	Peptococcaceae 1	Peptococcus
T11	Feces	PIRC	235	DENOVO2512	Bacteria	Actinobacteria	Actinobacteria	Coriobacteriales	Coriobacteriaceae	Gordonibacter
T11	Feces	PIRC	236	DENOVO1193	Bacteria	Actinobacteria	Actinobacteria	Coriobacteriales	Coriobacteriaceae	NA
T11	Feces	PIRC	237	DENOVO2618	Bacteria	Actinobacteria	Actinobacteria	Coriobacteriales	Coriobacteriaceae	NA
T11	Feces	PIRC	238	DENOVO1182	Bacteria	Actinobacteria	Actinobacteria	Coriobacteriales	Coriobacteriaceae	NA
T11	Feces	PIRC	239	DENOVO1317	Bacteria	Actinobacteria	Actinobacteria	Coriobacteriales	Coriobacteriaceae	NA
T11	Feces	PIRC	240	DENOVO763	Bacteria	Actinobacteria	Actinobacteria	Coriobacteriales	Coriobacteriaceae	Olsenella
T11	Feces	PIRC	241	DENOVO172	Bacteria	Proteobacteria	Deltaproteobacteria	Desulfovibrionales	Desulfovibrionaceae	Desulfovibrio
T11	Feces	PIRC	242	DENOVO123	Bacteria	Proteobacteria	Gammaproteobacteria	Pasteurellales	Pasteurellaceae	NA
T11	Feces	PIRC	243	DENOVO218	Bacteria	Proteobacteria	Gammaproteobacteria	Enterobacteriales	Enterobacteriaceae	Proteus
T11	Feces	PIRC	244	DENOVO170	Bacteria	Proteobacteria	Gammaproteobacteria	Enterobacteriales	Enterobacteriaceae	Proteus
T11	Feces	PIRC	245	DENOVO77	Bacteria	Bacteroidetes	Bacteroidia	Bacteroidales	Rikenellaceae	Alistipes
T11	Feces	PIRC	246	DENOVO667	Bacteria	Bacteroidetes	Bacteroidia	Bacteroidales	Rikenellaceae	Alistipes
T11	Feces	PIRC	247	DENOVO3920	Bacteria	Bacteroidetes	Bacteroidia	Bacteroidales	Porphyromonadaceae	Barnesiella
T11	Feces	PIRC	248	DENOVO15	Bacteria	Bacteroidetes	Bacteroidia	Bacteroidales	Porphyromonadaceae	NA
T11	Feces	PIRC	249	DENOVO78	Bacteria	Bacteroidetes	Bacteroidia	Bacteroidales	Porphyromonadaceae	NA
T11	Feces	PIRC	250	DENOVO994	Bacteria	Bacteroidetes	Bacteroidia	Bacteroidales	Porphyromonadaceae	NA
T11	Feces	PIRC	251	DENOVO675	Bacteria	Bacteroidetes	Bacteroidia	Bacteroidales	Porphyromonadaceae	Barnesiella
T11	Feces	PIRC	252	DENOVO1000	Bacteria	Bacteroidetes	Bacteroidia	Bacteroidales	Porphyromonadaceae	NA
T11	Feces	PIRC	253	DENOVO354	Bacteria	Bacteroidetes	Bacteroidia	Bacteroidales	Porphyromonadaceae	NA
T11	Feces	PIRC	254	DENOVO595	Bacteria	Bacteroidetes	Bacteroidia	Bacteroidales	Porphyromonadaceae	NA
T11	Feces	PIRC	255	DENOVO3379	Bacteria	Bacteroidetes	Bacteroidia	Bacteroidales	Porphyromonadaceae	NA
T11	Feces	PIRC	256	DENOVO3740	Bacteria	Bacteroidetes	Bacteroidia	Bacteroidales	Porphyromonadaceae	NA
T11	Feces	PIRC	257	DENOVO347	Bacteria	Bacteroidetes	Bacteroidia	Bacteroidales	Porphyromonadaceae	Odoribacter
T11	Feces	PIRC	258	DENOVO4262	Bacteria	Bacteroidetes	Bacteroidia	Bacteroidales	Porphyromonadaceae	Parabacteroides
T11	Feces	PIRC	259	DENOVO2726	Bacteria	Bacteroidetes	Bacteroidia	Bacteroidales	Prevotellaceae	Alloprevotella
T11	Feces	PIRC	260	DENOVO3002	Bacteria	Bacteroidetes	Bacteroidia	Bacteroidales	Prevotellaceae	Prevotella
T11	Feces	PIRC	261	DENOVO2692	Bacteria	Bacteroidetes	Bacteroidia	Bacteroidales	Prevotellaceae	Prevotella
T11	Feces	PIRC	262	DENOVO4271	Bacteria	Bacteroidetes	Bacteroidia	Bacteroidales	Bacteroidaceae	Bacteroides
T11	Feces	PIRC	263	DENOVO2365	Bacteria	Bacteroidetes	Bacteroidia	Bacteroidales	Bacteroidaceae	Bacteroides
T11	Feces	PIRC	264	DENOVO2417	Bacteria	Bacteroidetes	Bacteroidia	Bacteroidales	Bacteroidaceae	Bacteroides
T11	Feces	PIRC	265	DENOVO4253	Bacteria	Bacteroidetes	Bacteroidia	Bacteroidales	Bacteroidaceae	Bacteroides
T11	Feces	PIRC	266	DENOVO2174	Bacteria	Bacteroidetes	Bacteroidia	Bacteroidales	Bacteroidaceae	Bacteroides
T11	Feces	PIRC	267	DENOVO3446	Bacteria	Bacteroidetes	Bacteroidia	Bacteroidales	Bacteroidaceae	Bacteroides
T11	Feces	PIRC	268	DENOVO3574	Bacteria	Bacteroidetes	Bacteroidia	Bacteroidales	Bacteroidaceae	Bacteroides
T11	Feces	PIRC	269	DENOVO3492	Bacteria	Bacteroidetes	Bacteroidia	Bacteroidales	Bacteroidaceae	Bacteroides
T11	Feces	PIRC	270	DENOVO4207	Bacteria	Bacteroidetes	Bacteroidia	Bacteroidales	Bacteroidaceae	Bacteroides
T11	Feces	PIRC	271	DENOVO4138	Bacteria	Bacteroidetes	Bacteroidia	Bacteroidales	Bacteroidaceae	Bacteroides
T11	Feces	PIRC	272	DENOVO4280	Bacteria	Bacteroidetes	Bacteroidia	Bacteroidales	Bacteroidaceae	Bacteroides
T11	Feces	PIRC	273	DENOVO3563	Bacteria	Bacteroidetes	Bacteroidia	Bacteroidales	Bacteroidaceae	Bacteroides
T11	Feces	PIRC	274	DENOVO3140	Bacteria	Bacteroidetes	Bacteroidia	Bacteroidales	Bacteroidaceae	Bacteroides
T11	Feces	PIRC	275	DENOVO60	Bacteria	Bacteroidetes	Bacteroidia	Bacteroidales	Bacteroidaceae	Bacteroides
T11	Feces	PIRC	276	DENOVO4348	Bacteria	Bacteroidetes	Bacteroidia	Bacteroidales	Bacteroidaceae	Bacteroides
T11	Feces	PIRC	277	DENOVO4316	Bacteria	Bacteroidetes	Bacteroidia	Bacteroidales	Bacteroidaceae	Bacteroides
T11	Feces	PIRC	278	DENOVO2821	Bacteria	Bacteroidetes	Bacteroidia	Bacteroidales	Bacteroidaceae	Bacteroides
T11	Feces	PIRC	279	DENOVO3987	Bacteria	Bacteroidetes	Bacteroidia	Bacteroidales	Bacteroidaceae	Bacteroides
T11	Feces	PIRC	280	DENOVO2276	Bacteria	Bacteroidetes	Bacteroidia	Bacteroidales	Bacteroidaceae	Bacteroides
T11	Feces	PIRC	281	DENOVO2531	Bacteria	Bacteroidetes	Bacteroidia	Bacteroidales	Bacteroidaceae	Bacteroides
T11	Feces	PIRC	282	DENOVO3855	Bacteria	Bacteroidetes	Bacteroidia	Bacteroidales	Bacteroidaceae	Bacteroides
T11	Feces	PIRC	283	DENOVO3489	Bacteria	Bacteroidetes	Bacteroidia	Bacteroidales	Porphyromonadaceae	Parabacteroides
T11	Feces	PIRC	284	DENOVO362	Bacteria	Candidatus Saccharibacteria	Saccharibacteria_genera_incertae_sedis	Saccharibacteria_genera_incertae_sedis	Saccharibacteria_genera_incertae_sedis	Saccharibacteria_genera_incertae_sedis
T11	Feces	WT	1	DENOVO234	Bacteria	Firmicutes	Clostridia	Clostridiales	Lachnospiraceae	NA
T11	Feces	WT	2	DENOVO578	Bacteria	Firmicutes	Clostridia	Clostridiales	Lachnospiraceae	NA
T11	Feces	WT	3	DENOVO359	Bacteria	Firmicutes	Clostridia	Clostridiales	Lachnospiraceae	Lachnospiracea_incertae_sedis
T11	Feces	WT	4	DENOVO519	Bacteria	Firmicutes	Clostridia	Clostridiales	Lachnospiraceae	NA
T11	Feces	WT	5	DENOVO2096	Bacteria	Firmicutes	Clostridia	Clostridiales	Lachnospiraceae	NA
T11	Feces	WT	6	DENOVO398	Bacteria	Firmicutes	Clostridia	Clostridiales	Lachnospiraceae	NA
T11	Feces	WT	7	DENOVO789	Bacteria	Firmicutes	Clostridia	Clostridiales	Lachnospiraceae	NA
T11	Feces	WT	8	DENOVO275	Bacteria	Firmicutes	Clostridia	Clostridiales	Lachnospiraceae	NA
T11	Feces	WT	9	DENOVO509	Bacteria	Firmicutes	Clostridia	Clostridiales	Lachnospiraceae	NA
T11	Feces	WT	10	DENOVO1375	Bacteria	Firmicutes	Clostridia	Clostridiales	Lachnospiraceae	NA
T11	Feces	WT	11	DENOVO1011	Bacteria	Firmicutes	Clostridia	Clostridiales	Lachnospiraceae	NA
T11	Feces	WT	12	DENOVO1789	Bacteria	Firmicutes	Clostridia	Clostridiales	Lachnospiraceae	NA
T11	Feces	WT	13	DENOVO546	Bacteria	Firmicutes	Clostridia	Clostridiales	Lachnospiraceae	NA
T11	Feces	WT	14	DENOVO1439	Bacteria	Firmicutes	Clostridia	Clostridiales	Lachnospiraceae	NA
T11	Feces	WT	15	DENOVO467	Bacteria	Firmicutes	Clostridia	Clostridiales	Lachnospiraceae	NA
T11	Feces	WT	16	DENOVO1609	Bacteria	Firmicutes	Clostridia	Clostridiales	Lachnospiraceae	NA
T11	Feces	WT	17	DENOVO1272	Bacteria	Firmicutes	Clostridia	Clostridiales	Lachnospiraceae	NA
T11	Feces	WT	18	DENOVO3881	Bacteria	Firmicutes	Clostridia	Clostridiales	Lachnospiraceae	NA
T11	Feces	WT	19	DENOVO36	Bacteria	Firmicutes	Clostridia	Clostridiales	Lachnospiraceae	Lachnospiracea_incertae_sedis
T11	Feces	WT	20	DENOVO270	Bacteria	Firmicutes	Clostridia	Clostridiales	Lachnospiraceae	NA
T11	Feces	WT	21	DENOVO1506	Bacteria	Firmicutes	Clostridia	Clostridiales	Lachnospiraceae	NA
T11	Feces	WT	22	DENOVO1099	Bacteria	Firmicutes	Clostridia	Clostridiales	Lachnospiraceae	NA
T11	Feces	WT	23	DENOVO671	Bacteria	Firmicutes	Clostridia	Clostridiales	Ruminococcaceae	NA
T11	Feces	WT	24	DENOVO2482	Bacteria	Firmicutes	Clostridia	Clostridiales	Ruminococcaceae	NA
T11	Feces	WT	25	DENOVO408	Bacteria	Firmicutes	Clostridia	Clostridiales	Ruminococcaceae	NA
T11	Feces	WT	26	DENOVO815	Bacteria	Firmicutes	Clostridia	Clostridiales	Ruminococcaceae	NA
T11	Feces	WT	27	DENOVO1209	Bacteria	Firmicutes	Clostridia	Clostridiales	Ruminococcaceae	NA
T11	Feces	WT	28	DENOVO2550	Bacteria	Firmicutes	Clostridia	Clostridiales	Ruminococcaceae	NA
T11	Feces	WT	29	DENOVO2483	Bacteria	Firmicutes	Clostridia	Clostridiales	Ruminococcaceae	NA
T11	Feces	WT	30	DENOVO89	Bacteria	Firmicutes	Clostridia	Clostridiales	Ruminococcaceae	NA
T11	Feces	WT	31	DENOVO4094	Bacteria	Firmicutes	Clostridia	Clostridiales	Ruminococcaceae	NA
T11	Feces	WT	32	DENOVO979	Bacteria	Firmicutes	Clostridia	Clostridiales	Ruminococcaceae	Clostridium IV
T11	Feces	WT	33	DENOVO809	Bacteria	Firmicutes	Clostridia	Clostridiales	Ruminococcaceae	Clostridium IV
T11	Feces	WT	34	DENOVO1310	Bacteria	Firmicutes	Clostridia	Clostridiales	Ruminococcaceae	Clostridium IV
T11	Feces	WT	35	DENOVO616	Bacteria	Firmicutes	Clostridia	Clostridiales	Ruminococcaceae	Clostridium IV
T11	Feces	WT	36	DENOVO2006	Bacteria	Firmicutes	Clostridia	Clostridiales	Ruminococcaceae	Clostridium IV
T11	Feces	WT	37	DENOVO1022	Bacteria	Firmicutes	Clostridia	Clostridiales	Ruminococcaceae	Clostridium IV
T11	Feces	WT	38	DENOVO2245	Bacteria	Firmicutes	Clostridia	Clostridiales	Ruminococcaceae	Clostridium IV
T11	Feces	WT	39	DENOVO812	Bacteria	Firmicutes	Clostridia	Clostridiales	Ruminococcaceae	Butyricicoccus
T11	Feces	WT	40	DENOVO263	Bacteria	Firmicutes	Clostridia	Clostridiales	Ruminococcaceae	NA
T11	Feces	WT	41	DENOVO1952	Bacteria	Firmicutes	Clostridia	Clostridiales	Ruminococcaceae	Oscillibacter
T11	Feces	WT	42	DENOVO1666	Bacteria	Firmicutes	Clostridia	Clostridiales	Ruminococcaceae	Oscillibacter
T11	Feces	WT	43	DENOVO1421	Bacteria	Firmicutes	Clostridia	Clostridiales	Ruminococcaceae	Oscillibacter
T11	Feces	WT	44	DENOVO1737	Bacteria	Firmicutes	Clostridia	Clostridiales	Ruminococcaceae	NA
T11	Feces	WT	45	DENOVO719	Bacteria	Firmicutes	Clostridia	Clostridiales	Ruminococcaceae	NA
T11	Feces	WT	46	DENOVO2032	Bacteria	Firmicutes	Clostridia	Clostridiales	Ruminococcaceae	NA
T11	Feces	WT	47	DENOVO722	Bacteria	Firmicutes	Clostridia	Clostridiales	Ruminococcaceae	NA
T11	Feces	WT	48	DENOVO1135	Bacteria	Firmicutes	Clostridia	Clostridiales	Ruminococcaceae	NA
T11	Feces	WT	49	DENOVO660	Bacteria	Firmicutes	Clostridia	Clostridiales	Ruminococcaceae	Intestinimonas
T11	Feces	WT	50	DENOVO247	Bacteria	Firmicutes	Clostridia	Clostridiales	Ruminococcaceae	NA
T11	Feces	WT	51	DENOVO1339	Bacteria	Firmicutes	Clostridia	Clostridiales	Ruminococcaceae	NA
T11	Feces	WT	52	DENOVO1376	Bacteria	Firmicutes	Clostridia	Clostridiales	Ruminococcaceae	NA
T11	Feces	WT	53	DENOVO1371	Bacteria	Firmicutes	Clostridia	Clostridiales	Ruminococcaceae	NA
T11	Feces	WT	54	DENOVO1753	Bacteria	Firmicutes	Bacilli	Lactobacillales	Aerococcaceae	NA
T11	Feces	WT	55	DENOVO1881	Bacteria	Firmicutes	Bacilli	Lactobacillales	Streptococcaceae	Streptococcus
T11	Feces	WT	56	DENOVO978	Bacteria	Firmicutes	Bacilli	Lactobacillales	Streptococcaceae	Streptococcus
T11	Feces	WT	57	DENOVO431	Bacteria	Firmicutes	Bacilli	Lactobacillales	Enterococcaceae	Enterococcus
T11	Feces	WT	58	DENOVO619	Bacteria	Firmicutes	Erysipelotrichia	Erysipelotrichales	Erysipelotrichaceae	NA
T11	Feces	WT	59	DENOVO1129	Bacteria	Firmicutes	Erysipelotrichia	Erysipelotrichales	Erysipelotrichaceae	Erysipelotrichaceae_incertae_sedis
T11	Feces	WT	60	DENOVO1315	Bacteria	Firmicutes	Clostridia	Clostridiales	Eubacteriaceae	Eubacterium
T11	Feces	WT	61	DENOVO1556	Bacteria	Actinobacteria	Actinobacteria	Coriobacteriales	Coriobacteriaceae	NA
T11	Feces	WT	62	DENOVO1196	Bacteria	Actinobacteria	Actinobacteria	Coriobacteriales	Coriobacteriaceae	NA
T11	Feces	WT	63	DENOVO1530	Bacteria	Actinobacteria	Actinobacteria	Coriobacteriales	Coriobacteriaceae	NA
T11	Feces	WT	64	DENOVO2219	Bacteria	Actinobacteria	Actinobacteria	Coriobacteriales	Coriobacteriaceae	NA
T11	Feces	WT	65	DENOVO1172	Bacteria	Actinobacteria	Actinobacteria	Coriobacteriales	Coriobacteriaceae	NA
T11	Feces	WT	66	DENOVO119	Bacteria	Deferribacteres	Deferribacteres	Deferribacterales	Deferribacteraceae	Mucispirillum
T11	Feces	WT	67	DENOVO162	Bacteria	Bacteroidetes	Bacteroidia	Bacteroidales	Porphyromonadaceae	NA
T11	Feces	WT	68	DENOVO159	Bacteria	Bacteroidetes	Bacteroidia	Bacteroidales	Porphyromonadaceae	NA
T11	Feces	WT	69	DENOVO889	Bacteria	Bacteroidetes	Bacteroidia	Bacteroidales	Porphyromonadaceae	NA
T11	Feces	WT	70	DENOVO2294	Bacteria	Bacteroidetes	Bacteroidia	Bacteroidales	Porphyromonadaceae	NA
T11	Feces	WT	71	DENOVO611	Bacteria	Bacteroidetes	Bacteroidia	Bacteroidales	Porphyromonadaceae	NA
T11	Feces	WT	72	DENOVO417	Bacteria	Bacteroidetes	Bacteroidia	Bacteroidales	Porphyromonadaceae	NA
T11	Feces	WT	73	DENOVO736	Bacteria	Bacteroidetes	Bacteroidia	Bacteroidales	Porphyromonadaceae	NA
T11	Feces	WT	74	DENOVO3176	Bacteria	Bacteroidetes	Bacteroidia	Bacteroidales	Prevotellaceae	Prevotella
T11	Feces	WT	75	DENOVO2622	Bacteria	Bacteroidetes	Bacteroidia	Bacteroidales	Bacteroidaceae	Bacteroides
T11	Feces	SHARED	1	DENOVO460	Bacteria	Lentisphaerae	Lentisphaeria	Victivallales	Victivallaceae	Victivallis
T11	Feces	SHARED	2	DENOVO1	Bacteria	Verrucomicrobia	Verrucomicrobiae	Verrucomicrobiales	Verrucomicrobiaceae	Akkermansia
T11	Feces	SHARED	3	DENOVO303	Bacteria	Firmicutes	Clostridia	Clostridiales	Lachnospiraceae	NA
T11	Feces	SHARED	4	DENOVO888	Bacteria	Firmicutes	Clostridia	Clostridiales	Lachnospiraceae	NA
T11	Feces	SHARED	5	DENOVO1127	Bacteria	Firmicutes	Clostridia	Clostridiales	Lachnospiraceae	NA
T11	Feces	SHARED	6	DENOVO1342	Bacteria	Firmicutes	Clostridia	Clostridiales	Lachnospiraceae	NA
T11	Feces	SHARED	7	DENOVO165	Bacteria	Firmicutes	Clostridia	Clostridiales	Lachnospiraceae	Lachnospiracea_incertae_sedis
T11	Feces	SHARED	8	DENOVO1338	Bacteria	Firmicutes	Clostridia	Clostridiales	Lachnospiraceae	NA
T11	Feces	SHARED	9	DENOVO281	Bacteria	Firmicutes	Clostridia	Clostridiales	Lachnospiraceae	NA
T11	Feces	SHARED	10	DENOVO1045	Bacteria	Firmicutes	Clostridia	Clostridiales	Lachnospiraceae	NA
T11	Feces	SHARED	11	DENOVO582	Bacteria	Firmicutes	Clostridia	Clostridiales	Lachnospiraceae	Clostridium XlVa
T11	Feces	SHARED	12	DENOVO51	Bacteria	Firmicutes	Clostridia	Clostridiales	Lachnospiraceae	Clostridium XlVa
T11	Feces	SHARED	13	DENOVO43	Bacteria	Firmicutes	Clostridia	Clostridiales	Lachnospiraceae	NA
T11	Feces	SHARED	14	DENOVO132	Bacteria	Firmicutes	Clostridia	Clostridiales	Lachnospiraceae	NA
T11	Feces	SHARED	15	DENOVO13	Bacteria	Firmicutes	Clostridia	Clostridiales	Lachnospiraceae	Clostridium XlVa
T11	Feces	SHARED	16	DENOVO7	Bacteria	Firmicutes	Clostridia	Clostridiales	Lachnospiraceae	NA
T11	Feces	SHARED	17	DENOVO315	Bacteria	Firmicutes	Clostridia	Clostridiales	Lachnospiraceae	NA
T11	Feces	SHARED	18	DENOVO180	Bacteria	Firmicutes	Clostridia	Clostridiales	Lachnospiraceae	NA
T11	Feces	SHARED	19	DENOVO419	Bacteria	Firmicutes	Clostridia	Clostridiales	Lachnospiraceae	NA
T11	Feces	SHARED	20	DENOVO579	Bacteria	Firmicutes	Clostridia	Clostridiales	Lachnospiraceae	NA
T11	Feces	SHARED	21	DENOVO1303	Bacteria	Firmicutes	Clostridia	Clostridiales	Lachnospiraceae	NA
T11	Feces	SHARED	22	DENOVO1245	Bacteria	Firmicutes	Clostridia	Clostridiales	Lachnospiraceae	NA
T11	Feces	SHARED	23	DENOVO627	Bacteria	Firmicutes	Clostridia	Clostridiales	Lachnospiraceae	NA
T11	Feces	SHARED	24	DENOVO823	Bacteria	Firmicutes	Clostridia	Clostridiales	Lachnospiraceae	NA
T11	Feces	SHARED	25	DENOVO974	Bacteria	Firmicutes	Clostridia	Clostridiales	Lachnospiraceae	NA
T11	Feces	SHARED	26	DENOVO831	Bacteria	Firmicutes	Clostridia	Clostridiales	Lachnospiraceae	NA
T11	Feces	SHARED	27	DENOVO590	Bacteria	Firmicutes	Clostridia	Clostridiales	Lachnospiraceae	NA
T11	Feces	SHARED	28	DENOVO778	Bacteria	Firmicutes	Clostridia	Clostridiales	Lachnospiraceae	NA
T11	Feces	SHARED	29	DENOVO474	Bacteria	Firmicutes	Clostridia	Clostridiales	Lachnospiraceae	Clostridium XlVa
T11	Feces	SHARED	30	DENOVO1410	Bacteria	Firmicutes	Clostridia	Clostridiales	Lachnospiraceae	NA
T11	Feces	SHARED	31	DENOVO910	Bacteria	Firmicutes	Clostridia	Clostridiales	Lachnospiraceae	Dorea
T11	Feces	SHARED	32	DENOVO1346	Bacteria	Firmicutes	Clostridia	Clostridiales	Lachnospiraceae	NA
T11	Feces	SHARED	33	DENOVO3837	Bacteria	Firmicutes	Clostridia	Clostridiales	Lachnospiraceae	Clostridium XlVa
T11	Feces	SHARED	34	DENOVO694	Bacteria	Firmicutes	Clostridia	Clostridiales	Lachnospiraceae	NA
T11	Feces	SHARED	35	DENOVO44	Bacteria	Firmicutes	Clostridia	Clostridiales	Lachnospiraceae	NA
T11	Feces	SHARED	36	DENOVO286	Bacteria	Firmicutes	Clostridia	Clostridiales	Lachnospiraceae	NA
T11	Feces	SHARED	37	DENOVO80	Bacteria	Firmicutes	Clostridia	Clostridiales	Lachnospiraceae	NA
T11	Feces	SHARED	38	DENOVO581	Bacteria	Firmicutes	Clostridia	Clostridiales	Lachnospiraceae	NA
T11	Feces	SHARED	39	DENOVO174	Bacteria	Firmicutes	Clostridia	Clostridiales	Lachnospiraceae	NA
T11	Feces	SHARED	40	DENOVO136	Bacteria	Firmicutes	Clostridia	Clostridiales	Lachnospiraceae	NA
T11	Feces	SHARED	41	DENOVO96	Bacteria	Firmicutes	Clostridia	Clostridiales	Lachnospiraceae	Clostridium XlVa
T11	Feces	SHARED	42	DENOVO797	Bacteria	Firmicutes	Clostridia	Clostridiales	Lachnospiraceae	Clostridium XlVa
T11	Feces	SHARED	43	DENOVO1680	Bacteria	Firmicutes	Clostridia	Clostridiales	Lachnospiraceae	NA
T11	Feces	SHARED	44	DENOVO459	Bacteria	Firmicutes	Clostridia	Clostridiales	Lachnospiraceae	NA
T11	Feces	SHARED	45	DENOVO450	Bacteria	Firmicutes	Clostridia	Clostridiales	Lachnospiraceae	NA
T11	Feces	SHARED	46	DENOVO1419	Bacteria	Firmicutes	Clostridia	Clostridiales	Lachnospiraceae	NA
T11	Feces	SHARED	47	DENOVO758	Bacteria	Firmicutes	Clostridia	Clostridiales	Lachnospiraceae	NA
T11	Feces	SHARED	48	DENOVO279	Bacteria	Firmicutes	Clostridia	Clostridiales	Lachnospiraceae	NA
T11	Feces	SHARED	49	DENOVO254	Bacteria	Firmicutes	Clostridia	Clostridiales	Lachnospiraceae	NA
T11	Feces	SHARED	50	DENOVO176	Bacteria	Firmicutes	Clostridia	Clostridiales	Lachnospiraceae	NA
T11	Feces	SHARED	51	DENOVO1444	Bacteria	Firmicutes	Clostridia	Clostridiales	Lachnospiraceae	NA
T11	Feces	SHARED	52	DENOVO376	Bacteria	Firmicutes	Clostridia	Clostridiales	Lachnospiraceae	NA
T11	Feces	SHARED	53	DENOVO1139	Bacteria	Firmicutes	Clostridia	Clostridiales	Lachnospiraceae	Clostridium XlVb
T11	Feces	SHARED	54	DENOVO371	Bacteria	Firmicutes	Clostridia	Clostridiales	Lachnospiraceae	Clostridium XlVb
T11	Feces	SHARED	55	DENOVO87	Bacteria	Firmicutes	Clostridia	Clostridiales	Ruminococcaceae	NA
T11	Feces	SHARED	56	DENOVO91	Bacteria	Firmicutes	Clostridia	Clostridiales	Ruminococcaceae	NA
T11	Feces	SHARED	57	DENOVO260	Bacteria	Firmicutes	Clostridia	Clostridiales	Ruminococcaceae	NA
T11	Feces	SHARED	58	DENOVO120	Bacteria	Firmicutes	Clostridia	Clostridiales	Ruminococcaceae	Clostridium IV
T11	Feces	SHARED	59	DENOVO1793	Bacteria	Firmicutes	Clostridia	Clostridiales	Ruminococcaceae	NA
T11	Feces	SHARED	60	DENOVO372	Bacteria	Firmicutes	Clostridia	Clostridiales	Ruminococcaceae	NA
T11	Feces	SHARED	61	DENOVO249	Bacteria	Firmicutes	Clostridia	Clostridiales	Ruminococcaceae	Anaerotruncus
T11	Feces	SHARED	62	DENOVO1329	Bacteria	Firmicutes	Clostridia	Clostridiales	Ruminococcaceae	Anaerotruncus
T11	Feces	SHARED	63	DENOVO698	Bacteria	Firmicutes	Clostridia	Clostridiales	Ruminococcaceae	NA
T11	Feces	SHARED	64	DENOVO476	Bacteria	Firmicutes	Clostridia	Clostridiales	Ruminococcaceae	NA
T11	Feces	SHARED	65	DENOVO453	Bacteria	Firmicutes	Clostridia	Clostridiales	Ruminococcaceae	NA
T11	Feces	SHARED	66	DENOVO626	Bacteria	Firmicutes	Clostridia	Clostridiales	Ruminococcaceae	NA
T11	Feces	SHARED	67	DENOVO508	Bacteria	Firmicutes	Clostridia	Clostridiales	Ruminococcaceae	NA
T11	Feces	SHARED	68	DENOVO491	Bacteria	Firmicutes	Clostridia	Clostridiales	Ruminococcaceae	NA
T11	Feces	SHARED	69	DENOVO810	Bacteria	Firmicutes	Clostridia	Clostridiales	Ruminococcaceae	NA
T11	Feces	SHARED	70	DENOVO730	Bacteria	Firmicutes	Clostridia	Clostridiales	Ruminococcaceae	NA
T11	Feces	SHARED	71	DENOVO995	Bacteria	Firmicutes	Clostridia	Clostridiales	Ruminococcaceae	NA
T11	Feces	SHARED	72	DENOVO357	Bacteria	Firmicutes	Clostridia	Clostridiales	Ruminococcaceae	NA
T11	Feces	SHARED	73	DENOVO664	Bacteria	Firmicutes	Clostridia	Clostridiales	Ruminococcaceae	NA
T11	Feces	SHARED	74	DENOVO604	Bacteria	Firmicutes	Clostridia	Clostridiales	Ruminococcaceae	NA
T11	Feces	SHARED	75	DENOVO803	Bacteria	Firmicutes	Clostridia	Clostridiales	Ruminococcaceae	NA
T11	Feces	SHARED	76	DENOVO373	Bacteria	Firmicutes	Clostridia	Clostridiales	Ruminococcaceae	Clostridium IV
T11	Feces	SHARED	77	DENOVO489	Bacteria	Firmicutes	Clostridia	Clostridiales	Ruminococcaceae	NA
T11	Feces	SHARED	78	DENOVO1935	Bacteria	Firmicutes	Clostridia	Clostridiales	Ruminococcaceae	NA
T11	Feces	SHARED	79	DENOVO720	Bacteria	Firmicutes	Clostridia	Clostridiales	Ruminococcaceae	NA
T11	Feces	SHARED	80	DENOVO355	Bacteria	Firmicutes	Clostridia	Clostridiales	Ruminococcaceae	NA
T11	Feces	SHARED	81	DENOVO1323	Bacteria	Firmicutes	Clostridia	Clostridiales	Ruminococcaceae	NA
T11	Feces	SHARED	82	DENOVO868	Bacteria	Firmicutes	Clostridia	Clostridiales	Ruminococcaceae	NA
T11	Feces	SHARED	83	DENOVO1305	Bacteria	Firmicutes	Clostridia	Clostridiales	Ruminococcaceae	NA
T11	Feces	SHARED	84	DENOVO1349	Bacteria	Firmicutes	Clostridia	Clostridiales	Ruminococcaceae	NA
T11	Feces	SHARED	85	DENOVO313	Bacteria	Firmicutes	Clostridia	Clostridiales	Ruminococcaceae	NA
T11	Feces	SHARED	86	DENOVO3674	Bacteria	Firmicutes	Clostridia	Clostridiales	Ruminococcaceae	NA
T11	Feces	SHARED	87	DENOVO14	Bacteria	Firmicutes	Clostridia	Clostridiales	Ruminococcaceae	NA
T11	Feces	SHARED	88	DENOVO522	Bacteria	Firmicutes	Clostridia	Clostridiales	Ruminococcaceae	NA
T11	Feces	SHARED	89	DENOVO909	Bacteria	Firmicutes	Clostridia	Clostridiales	Ruminococcaceae	Clostridium IV
T11	Feces	SHARED	90	DENOVO1095	Bacteria	Firmicutes	Clostridia	Clostridiales	Ruminococcaceae	NA
T11	Feces	SHARED	91	DENOVO992	Bacteria	Firmicutes	Clostridia	Clostridiales	Ruminococcaceae	Clostridium IV
T11	Feces	SHARED	92	DENOVO596	Bacteria	Firmicutes	Clostridia	Clostridiales	Ruminococcaceae	NA
T11	Feces	SHARED	93	DENOVO723	Bacteria	Firmicutes	Clostridia	Clostridiales	Ruminococcaceae	Clostridium IV
T11	Feces	SHARED	94	DENOVO409	Bacteria	Firmicutes	Clostridia	Clostridiales	Ruminococcaceae	Clostridium IV
T11	Feces	SHARED	95	DENOVO738	Bacteria	Firmicutes	Clostridia	Clostridiales	Ruminococcaceae	Clostridium IV
T11	Feces	SHARED	96	DENOVO82	Bacteria	Firmicutes	Clostridia	Clostridiales	Ruminococcaceae	Ruminococcus
T11	Feces	SHARED	97	DENOVO148	Bacteria	Firmicutes	Clostridia	Clostridiales	Ruminococcaceae	Ruminococcus
T11	Feces	SHARED	98	DENOVO75	Bacteria	Firmicutes	Clostridia	Clostridiales	Ruminococcaceae	Ruminococcus
T11	Feces	SHARED	99	DENOVO429	Bacteria	Firmicutes	Clostridia	Clostridiales	Ruminococcaceae	NA
T11	Feces	SHARED	100	DENOVO976	Bacteria	Firmicutes	Clostridia	Clostridiales	Ruminococcaceae	Butyricicoccus
T11	Feces	SHARED	101	DENOVO536	Bacteria	Firmicutes	Clostridia	Clostridiales	Ruminococcaceae	Butyricicoccus
T11	Feces	SHARED	102	DENOVO1946	Bacteria	Firmicutes	Clostridia	Clostridiales	Ruminococcaceae	NA
T11	Feces	SHARED	103	DENOVO807	Bacteria	Firmicutes	Clostridia	Clostridiales	Ruminococcaceae	NA
T11	Feces	SHARED	104	DENOVO1457	Bacteria	Firmicutes	Clostridia	Clostridiales	Ruminococcaceae	NA
T11	Feces	SHARED	105	DENOVO569	Bacteria	Firmicutes	Clostridia	Clostridiales	Ruminococcaceae	NA
T11	Feces	SHARED	106	DENOVO842	Bacteria	Firmicutes	Clostridia	Clostridiales	Ruminococcaceae	NA
T11	Feces	SHARED	107	DENOVO422	Bacteria	Firmicutes	Clostridia	Clostridiales	Ruminococcaceae	NA
T11	Feces	SHARED	108	DENOVO541	Bacteria	Firmicutes	Clostridia	Clostridiales	Ruminococcaceae	NA
T11	Feces	SHARED	109	DENOVO138	Bacteria	Firmicutes	Clostridia	Clostridiales	Ruminococcaceae	Oscillibacter
T11	Feces	SHARED	110	DENOVO115	Bacteria	Firmicutes	Clostridia	Clostridiales	Ruminococcaceae	Oscillibacter
T11	Feces	SHARED	111	DENOVO887	Bacteria	Firmicutes	Clostridia	Clostridiales	Ruminococcaceae	Oscillibacter
T11	Feces	SHARED	112	DENOVO420	Bacteria	Firmicutes	Clostridia	Clostridiales	Ruminococcaceae	Oscillibacter
T11	Feces	SHARED	113	DENOVO146	Bacteria	Firmicutes	Clostridia	Clostridiales	Ruminococcaceae	Oscillibacter
T11	Feces	SHARED	114	DENOVO710	Bacteria	Firmicutes	Clostridia	Clostridiales	Ruminococcaceae	Oscillibacter
T11	Feces	SHARED	115	DENOVO772	Bacteria	Firmicutes	Clostridia	Clostridiales	Ruminococcaceae	Oscillibacter
T11	Feces	SHARED	116	DENOVO1047	Bacteria	Firmicutes	Clostridia	Clostridiales	Ruminococcaceae	Oscillibacter
T11	Feces	SHARED	117	DENOVO1001	Bacteria	Firmicutes	Clostridia	Clostridiales	Ruminococcaceae	Oscillibacter
T11	Feces	SHARED	118	DENOVO328	Bacteria	Firmicutes	Clostridia	Clostridiales	Ruminococcaceae	Oscillibacter
T11	Feces	SHARED	119	DENOVO4320	Bacteria	Firmicutes	Clostridia	Clostridiales	Ruminococcaceae	Oscillibacter
T11	Feces	SHARED	120	DENOVO392	Bacteria	Firmicutes	Clostridia	Clostridiales	Ruminococcaceae	Oscillibacter
T11	Feces	SHARED	121	DENOVO222	Bacteria	Firmicutes	Clostridia	Clostridiales	Ruminococcaceae	Oscillibacter
T11	Feces	SHARED	122	DENOVO50	Bacteria	Firmicutes	Clostridia	Clostridiales	Ruminococcaceae	Oscillibacter
T11	Feces	SHARED	123	DENOVO953	Bacteria	Firmicutes	Clostridia	Clostridiales	Ruminococcaceae	Oscillibacter
T11	Feces	SHARED	124	DENOVO1409	Bacteria	Firmicutes	Clostridia	Clostridiales	Ruminococcaceae	Oscillibacter
T11	Feces	SHARED	125	DENOVO1080	Bacteria	Firmicutes	Clostridia	Clostridiales	Ruminococcaceae	Oscillibacter
T11	Feces	SHARED	126	DENOVO384	Bacteria	Firmicutes	Clostridia	Clostridiales	Ruminococcaceae	Oscillibacter
T11	Feces	SHARED	127	DENOVO1497	Bacteria	Firmicutes	Clostridia	Clostridiales	Ruminococcaceae	Oscillibacter
T11	Feces	SHARED	128	DENOVO774	Bacteria	Firmicutes	Clostridia	Clostridiales	Ruminococcaceae	Oscillibacter
T11	Feces	SHARED	129	DENOVO721	Bacteria	Firmicutes	Clostridia	Clostridiales	Ruminococcaceae	Oscillibacter
T11	Feces	SHARED	130	DENOVO363	Bacteria	Firmicutes	Clostridia	Clostridiales	Ruminococcaceae	Oscillibacter
T11	Feces	SHARED	131	DENOVO1435	Bacteria	Firmicutes	Clostridia	Clostridiales	Ruminococcaceae	Oscillibacter
T11	Feces	SHARED	132	DENOVO821	Bacteria	Firmicutes	Clostridia	Clostridiales	Ruminococcaceae	NA
T11	Feces	SHARED	133	DENOVO607	Bacteria	Firmicutes	Clostridia	Clostridiales	Ruminococcaceae	NA
T11	Feces	SHARED	134	DENOVO1088	Bacteria	Firmicutes	Clostridia	Clostridiales	Ruminococcaceae	NA
T11	Feces	SHARED	135	DENOVO1528	Bacteria	Firmicutes	Clostridia	Clostridiales	Ruminococcaceae	NA
T11	Feces	SHARED	136	DENOVO326	Bacteria	Firmicutes	Clostridia	Clostridiales	Ruminococcaceae	NA
T11	Feces	SHARED	137	DENOVO1060	Bacteria	Firmicutes	Clostridia	Clostridiales	Ruminococcaceae	NA
T11	Feces	SHARED	138	DENOVO122	Bacteria	Firmicutes	Clostridia	Clostridiales	Ruminococcaceae	NA
T11	Feces	SHARED	139	DENOVO852	Bacteria	Firmicutes	Clostridia	Clostridiales	Ruminococcaceae	NA
T11	Feces	SHARED	140	DENOVO500	Bacteria	Firmicutes	Clostridia	Clostridiales	Ruminococcaceae	NA
T11	Feces	SHARED	141	DENOVO916	Bacteria	Firmicutes	Clostridia	Clostridiales	Ruminococcaceae	Oscillibacter
T11	Feces	SHARED	142	DENOVO1002	Bacteria	Firmicutes	Clostridia	Clostridiales	Ruminococcaceae	NA
T11	Feces	SHARED	143	DENOVO952	Bacteria	Firmicutes	Clostridia	Clostridiales	Ruminococcaceae	NA
T11	Feces	SHARED	144	DENOVO471	Bacteria	Firmicutes	Clostridia	Clostridiales	Ruminococcaceae	NA
T11	Feces	SHARED	145	DENOVO872	Bacteria	Firmicutes	Clostridia	Clostridiales	Ruminococcaceae	NA
T11	Feces	SHARED	146	DENOVO651	Bacteria	Firmicutes	Clostridia	Clostridiales	Ruminococcaceae	NA
T11	Feces	SHARED	147	DENOVO112	Bacteria	Firmicutes	Clostridia	Clostridiales	Ruminococcaceae	NA
T11	Feces	SHARED	148	DENOVO302	Bacteria	Firmicutes	Clostridia	Clostridiales	Ruminococcaceae	NA
T11	Feces	SHARED	149	DENOVO2036	Bacteria	Firmicutes	Clostridia	Clostridiales	Ruminococcaceae	NA
T11	Feces	SHARED	150	DENOVO1220	Bacteria	Firmicutes	Clostridia	Clostridiales	Ruminococcaceae	Sporobacter
T11	Feces	SHARED	151	DENOVO300	Bacteria	Firmicutes	Clostridia	Clostridiales	Ruminococcaceae	NA
T11	Feces	SHARED	152	DENOVO648	Bacteria	Firmicutes	Clostridia	Clostridiales	Ruminococcaceae	NA
T11	Feces	SHARED	153	DENOVO622	Bacteria	Firmicutes	Clostridia	Clostridiales	Ruminococcaceae	NA
T11	Feces	SHARED	154	DENOVO1133	Bacteria	Firmicutes	Clostridia	Clostridiales	Ruminococcaceae	NA
T11	Feces	SHARED	155	DENOVO726	Bacteria	Firmicutes	Clostridia	Clostridiales	Ruminococcaceae	NA
T11	Feces	SHARED	156	DENOVO457	Bacteria	Firmicutes	Clostridia	Clostridiales	Ruminococcaceae	NA
T11	Feces	SHARED	157	DENOVO665	Bacteria	Firmicutes	Clostridia	Clostridiales	Ruminococcaceae	NA
T11	Feces	SHARED	158	DENOVO591	Bacteria	Firmicutes	Clostridia	Clostridiales	Ruminococcaceae	NA
T11	Feces	SHARED	159	DENOVO441	Bacteria	Firmicutes	Clostridia	Clostridiales	Ruminococcaceae	NA
T11	Feces	SHARED	160	DENOVO597	Bacteria	Firmicutes	Clostridia	Clostridiales	Ruminococcaceae	NA
T11	Feces	SHARED	161	DENOVO511	Bacteria	Firmicutes	Clostridia	Clostridiales	Ruminococcaceae	NA
T11	Feces	SHARED	162	DENOVO712	Bacteria	Firmicutes	Clostridia	Clostridiales	Ruminococcaceae	NA
T11	Feces	SHARED	163	DENOVO212	Bacteria	Firmicutes	Clostridia	Clostridiales	Ruminococcaceae	NA
T11	Feces	SHARED	164	DENOVO538	Bacteria	Firmicutes	Clostridia	Clostridiales	Ruminococcaceae	NA
T11	Feces	SHARED	165	DENOVO488	Bacteria	Firmicutes	Clostridia	Clostridiales	Ruminococcaceae	Intestinimonas
T11	Feces	SHARED	166	DENOVO1103	Bacteria	Firmicutes	Clostridia	Clostridiales	Ruminococcaceae	NA
T11	Feces	SHARED	167	DENOVO388	Bacteria	Firmicutes	Clostridia	Clostridiales	Ruminococcaceae	NA
T11	Feces	SHARED	168	DENOVO74	Bacteria	Firmicutes	Clostridia	Clostridiales	Ruminococcaceae	NA
T11	Feces	SHARED	169	DENOVO435	Bacteria	Firmicutes	Clostridia	Clostridiales	Ruminococcaceae	NA
T11	Feces	SHARED	170	DENOVO428	Bacteria	Firmicutes	Clostridia	Clostridiales	Ruminococcaceae	NA
T11	Feces	SHARED	171	DENOVO88	Bacteria	Firmicutes	Clostridia	Clostridiales	Ruminococcaceae	NA
T11	Feces	SHARED	172	DENOVO290	Bacteria	Firmicutes	Clostridia	Clostridiales	Ruminococcaceae	NA
T11	Feces	SHARED	173	DENOVO378	Bacteria	Firmicutes	Clostridia	Clostridiales	Ruminococcaceae	NA
T11	Feces	SHARED	174	DENOVO129	Bacteria	Firmicutes	Clostridia	Clostridiales	Ruminococcaceae	NA
T11	Feces	SHARED	175	DENOVO623	Bacteria	Firmicutes	Clostridia	Clostridiales	Ruminococcaceae	NA
T11	Feces	SHARED	176	DENOVO859	Bacteria	Firmicutes	Clostridia	Clostridiales	Ruminococcaceae	NA
T11	Feces	SHARED	177	DENOVO1267	Bacteria	Firmicutes	Clostridia	Clostridiales	Ruminococcaceae	NA
T11	Feces	SHARED	178	DENOVO196	Bacteria	Firmicutes	Clostridia	Clostridiales	Ruminococcaceae	NA
T11	Feces	SHARED	179	DENOVO401	Bacteria	Firmicutes	Clostridia	Clostridiales	Ruminococcaceae	NA
T11	Feces	SHARED	180	DENOVO895	Bacteria	Firmicutes	Clostridia	Clostridiales	Ruminococcaceae	NA
T11	Feces	SHARED	181	DENOVO338	Bacteria	Firmicutes	Clostridia	Clostridiales	Ruminococcaceae	Flavonifractor
T11	Feces	SHARED	182	DENOVO227	Bacteria	Firmicutes	Clostridia	Clostridiales	Ruminococcaceae	Flavonifractor
T11	Feces	SHARED	183	DENOVO728	Bacteria	Firmicutes	Clostridia	Clostridiales	Ruminococcaceae	NA
T11	Feces	SHARED	184	DENOVO448	Bacteria	Firmicutes	Clostridia	Clostridiales	Ruminococcaceae	Flavonifractor
T11	Feces	SHARED	185	DENOVO603	Bacteria	Firmicutes	Clostridia	Clostridiales	Ruminococcaceae	Flavonifractor
T11	Feces	SHARED	186	DENOVO1561	Bacteria	Firmicutes	Clostridia	Clostridiales	Ruminococcaceae	Flavonifractor
T11	Feces	SHARED	187	DENOVO631	Bacteria	Firmicutes	Clostridia	Clostridiales	Ruminococcaceae	Flavonifractor
T11	Feces	SHARED	188	DENOVO576	Bacteria	Firmicutes	Clostridia	Clostridiales	Ruminococcaceae	NA
T11	Feces	SHARED	189	DENOVO1701	Bacteria	Firmicutes	Clostridia	Clostridiales	Ruminococcaceae	NA
T11	Feces	SHARED	190	DENOVO863	Bacteria	Firmicutes	Clostridia	Clostridiales	Ruminococcaceae	NA
T11	Feces	SHARED	191	DENOVO1515	Bacteria	Firmicutes	Clostridia	Clostridiales	Ruminococcaceae	NA
T11	Feces	SHARED	192	DENOVO925	Bacteria	Firmicutes	Clostridia	Clostridiales	Ruminococcaceae	NA
T11	Feces	SHARED	193	DENOVO1276	Bacteria	Firmicutes	Clostridia	Clostridiales	Ruminococcaceae	NA
T11	Feces	SHARED	194	DENOVO150	Bacteria	Firmicutes	Clostridia	Clostridiales	Ruminococcaceae	NA
T11	Feces	SHARED	195	DENOVO173	Bacteria	Firmicutes	Clostridia	Clostridiales	Ruminococcaceae	NA
T11	Feces	SHARED	196	DENOVO262	Bacteria	Firmicutes	Clostridia	Clostridiales	Ruminococcaceae	NA
T11	Feces	SHARED	197	DENOVO158	Bacteria	Firmicutes	Clostridia	Clostridiales	Ruminococcaceae	NA
T11	Feces	SHARED	198	DENOVO1019	Bacteria	Firmicutes	Clostridia	Clostridiales	Ruminococcaceae	NA
T11	Feces	SHARED	199	DENOVO531	Bacteria	Firmicutes	Clostridia	Clostridiales	Ruminococcaceae	NA
T11	Feces	SHARED	200	DENOVO577	Bacteria	Firmicutes	Clostridia	Clostridiales	Ruminococcaceae	NA
T11	Feces	SHARED	201	DENOVO756	Bacteria	Firmicutes	Clostridia	Clostridiales	Ruminococcaceae	NA
T11	Feces	SHARED	202	DENOVO93	Bacteria	Firmicutes	Clostridia	Clostridiales	Ruminococcaceae	NA
T11	Feces	SHARED	203	DENOVO258	Bacteria	Firmicutes	Clostridia	Clostridiales	Ruminococcaceae	NA
T11	Feces	SHARED	204	DENOVO1036	Bacteria	Firmicutes	Clostridia	Clostridiales	Ruminococcaceae	NA
T11	Feces	SHARED	205	DENOVO1278	Bacteria	Firmicutes	Clostridia	Clostridiales	Ruminococcaceae	NA
T11	Feces	SHARED	206	DENOVO418	Bacteria	Firmicutes	Clostridia	Clostridiales	Ruminococcaceae	NA
T11	Feces	SHARED	207	DENOVO652	Bacteria	Firmicutes	Clostridia	Clostridiales	Ruminococcaceae	NA
T11	Feces	SHARED	208	DENOVO356	Bacteria	Firmicutes	Clostridia	Clostridiales	Ruminococcaceae	NA
T11	Feces	SHARED	209	DENOVO1064	Bacteria	Firmicutes	Clostridia	Clostridiales	Ruminococcaceae	NA
T11	Feces	SHARED	210	DENOVO410	Bacteria	Firmicutes	Clostridia	Clostridiales	Ruminococcaceae	NA
T11	Feces	SHARED	211	DENOVO394	Bacteria	Firmicutes	Clostridia	Clostridiales	Ruminococcaceae	NA
T11	Feces	SHARED	212	DENOVO924	Bacteria	Firmicutes	Clostridia	Clostridiales	Ruminococcaceae	NA
T11	Feces	SHARED	213	DENOVO1254	Bacteria	Firmicutes	Clostridia	Clostridiales	Ruminococcaceae	NA
T11	Feces	SHARED	214	DENOVO65	Bacteria	Firmicutes	Bacilli	Lactobacillales	Lactobacillaceae	Lactobacillus
T11	Feces	SHARED	215	DENOVO314	Bacteria	Firmicutes	Bacilli	Lactobacillales	Lactobacillaceae	Lactobacillus
T11	Feces	SHARED	216	DENOVO73	Bacteria	Firmicutes	Bacilli	Lactobacillales	Lactobacillaceae	Lactobacillus
T11	Feces	SHARED	217	DENOVO319	Bacteria	Firmicutes	Bacilli	Lactobacillales	Lactobacillaceae	Lactobacillus
T11	Feces	SHARED	218	DENOVO90	Bacteria	Firmicutes	Bacilli	Lactobacillales	Lactobacillaceae	Lactobacillus
T11	Feces	SHARED	219	DENOVO168	Bacteria	Firmicutes	Bacilli	Lactobacillales	Lactobacillaceae	Lactobacillus
T11	Feces	SHARED	220	DENOVO304	Bacteria	Firmicutes	Bacilli	Lactobacillales	Lactobacillaceae	Lactobacillus
T11	Feces	SHARED	221	DENOVO156	Bacteria	Firmicutes	Bacilli	Lactobacillales	Lactobacillaceae	Lactobacillus
T11	Feces	SHARED	222	DENOVO30	Bacteria	Firmicutes	Bacilli	Lactobacillales	Lactobacillaceae	Lactobacillus
T11	Feces	SHARED	223	DENOVO92	Bacteria	Firmicutes	Bacilli	Lactobacillales	Lactobacillaceae	Lactobacillus
T11	Feces	SHARED	224	DENOVO934	Bacteria	Firmicutes	Bacilli	Lactobacillales	Streptococcaceae	Streptococcus
T11	Feces	SHARED	225	DENOVO28	Bacteria	Firmicutes	Bacilli	Lactobacillales	Streptococcaceae	Streptococcus
T11	Feces	SHARED	226	DENOVO906	Bacteria	Firmicutes	Clostridia	Clostridiales	Eubacteriaceae	Eubacterium
T11	Feces	SHARED	227	DENOVO443	Bacteria	Firmicutes	Clostridia	Clostridiales	Eubacteriaceae	Eubacterium
T11	Feces	SHARED	228	DENOVO130	Bacteria	Firmicutes	Clostridia	Clostridiales	Peptococcaceae 1	Peptococcus
T11	Feces	SHARED	229	DENOVO209	Bacteria	Firmicutes	Clostridia	Clostridiales	Peptococcaceae 1	Peptococcus
T11	Feces	SHARED	230	DENOVO761	Bacteria	Actinobacteria	Actinobacteria	Actinomycetales	Micrococcaceae	Rothia
T11	Feces	SHARED	231	DENOVO197	Bacteria	Actinobacteria	Actinobacteria	Bifidobacteriales	Bifidobacteriaceae	Bifidobacterium
T11	Feces	SHARED	232	DENOVO801	Bacteria	Actinobacteria	Actinobacteria	Coriobacteriales	Coriobacteriaceae	NA
T11	Feces	SHARED	233	DENOVO747	Bacteria	Actinobacteria	Actinobacteria	Coriobacteriales	Coriobacteriaceae	NA
T11	Feces	SHARED	234	DENOVO830	Bacteria	Actinobacteria	Actinobacteria	Coriobacteriales	Coriobacteriaceae	NA
T11	Feces	SHARED	235	DENOVO937	Bacteria	Actinobacteria	Actinobacteria	Coriobacteriales	Coriobacteriaceae	NA
T11	Feces	SHARED	236	DENOVO1212	Bacteria	Actinobacteria	Actinobacteria	Coriobacteriales	Coriobacteriaceae	NA
T11	Feces	SHARED	237	DENOVO1083	Bacteria	Actinobacteria	Actinobacteria	Coriobacteriales	Coriobacteriaceae	NA
T11	Feces	SHARED	238	DENOVO1370	Bacteria	Actinobacteria	Actinobacteria	Coriobacteriales	Coriobacteriaceae	Enterorhabdus
T11	Feces	SHARED	239	DENOVO352	Bacteria	Actinobacteria	Actinobacteria	Coriobacteriales	Coriobacteriaceae	NA
T11	Feces	SHARED	240	DENOVO358	Bacteria	Proteobacteria	Deltaproteobacteria	Desulfovibrionales	Desulfovibrionaceae	Desulfovibrio
T11	Feces	SHARED	241	DENOVO269	Bacteria	Proteobacteria	Deltaproteobacteria	Desulfovibrionales	Desulfovibrionaceae	NA
T11	Feces	SHARED	242	DENOVO72	Bacteria	Proteobacteria	Betaproteobacteria	Burkholderiales	Sutterellaceae	Parasutterella
T11	Feces	SHARED	243	DENOVO49	Bacteria	Proteobacteria	Betaproteobacteria	Burkholderiales	Sutterellaceae	Parasutterella
T11	Feces	SHARED	244	DENOVO167	Bacteria	Proteobacteria	Betaproteobacteria	Burkholderiales	Sutterellaceae	Parasutterella
T11	Feces	SHARED	245	DENOVO3	Bacteria	Proteobacteria	Gammaproteobacteria	Enterobacteriales	Enterobacteriaceae	Escherichia/Shigella
T11	Feces	SHARED	246	DENOVO151	Bacteria	Bacteroidetes	Bacteroidia	Bacteroidales	Rikenellaceae	Alistipes
T11	Feces	SHARED	247	DENOVO220	Bacteria	Bacteroidetes	Bacteroidia	Bacteroidales	Rikenellaceae	Alistipes
T11	Feces	SHARED	248	DENOVO3741	Bacteria	Bacteroidetes	Bacteroidia	Bacteroidales	Rikenellaceae	Alistipes
T11	Feces	SHARED	249	DENOVO20	Bacteria	Bacteroidetes	Bacteroidia	Bacteroidales	Rikenellaceae	Alistipes
T11	Feces	SHARED	250	DENOVO518	Bacteria	Bacteroidetes	Bacteroidia	Bacteroidales	Rikenellaceae	Alistipes
T11	Feces	SHARED	251	DENOVO143	Bacteria	Bacteroidetes	Bacteroidia	Bacteroidales	Rikenellaceae	Alistipes
T11	Feces	SHARED	252	DENOVO374	Bacteria	Bacteroidetes	Bacteroidia	Bacteroidales	Porphyromonadaceae	NA
T11	Feces	SHARED	253	DENOVO183	Bacteria	Bacteroidetes	Bacteroidia	Bacteroidales	Porphyromonadaceae	NA
T11	Feces	SHARED	254	DENOVO175	Bacteria	Bacteroidetes	Bacteroidia	Bacteroidales	Porphyromonadaceae	NA
T11	Feces	SHARED	255	DENOVO63	Bacteria	Bacteroidetes	Bacteroidia	Bacteroidales	Porphyromonadaceae	NA
T11	Feces	SHARED	256	DENOVO29	Bacteria	Bacteroidetes	Bacteroidia	Bacteroidales	Porphyromonadaceae	NA
T11	Feces	SHARED	257	DENOVO104	Bacteria	Bacteroidetes	Bacteroidia	Bacteroidales	Porphyromonadaceae	NA
T11	Feces	SHARED	258	DENOVO34	Bacteria	Bacteroidetes	Bacteroidia	Bacteroidales	Porphyromonadaceae	NA
T11	Feces	SHARED	259	DENOVO528	Bacteria	Bacteroidetes	Bacteroidia	Bacteroidales	Porphyromonadaceae	Barnesiella
T11	Feces	SHARED	260	DENOVO280	Bacteria	Bacteroidetes	Bacteroidia	Bacteroidales	Porphyromonadaceae	Barnesiella
T11	Feces	SHARED	261	DENOVO364	Bacteria	Bacteroidetes	Bacteroidia	Bacteroidales	Porphyromonadaceae	Barnesiella
T11	Feces	SHARED	262	DENOVO238	Bacteria	Bacteroidetes	Bacteroidia	Bacteroidales	Porphyromonadaceae	NA
T11	Feces	SHARED	263	DENOVO195	Bacteria	Bacteroidetes	Bacteroidia	Bacteroidales	Porphyromonadaceae	NA
T11	Feces	SHARED	264	DENOVO4114	Bacteria	Bacteroidetes	Bacteroidia	Bacteroidales	Porphyromonadaceae	NA
T11	Feces	SHARED	265	DENOVO64	Bacteria	Bacteroidetes	Bacteroidia	Bacteroidales	Porphyromonadaceae	NA
T11	Feces	SHARED	266	DENOVO492	Bacteria	Bacteroidetes	Bacteroidia	Bacteroidales	Porphyromonadaceae	NA
T11	Feces	SHARED	267	DENOVO484	Bacteria	Bacteroidetes	Bacteroidia	Bacteroidales	Porphyromonadaceae	NA
T11	Feces	SHARED	268	DENOVO305	Bacteria	Bacteroidetes	Bacteroidia	Bacteroidales	Porphyromonadaceae	NA
T11	Feces	SHARED	269	DENOVO3532	Bacteria	Bacteroidetes	Bacteroidia	Bacteroidales	Porphyromonadaceae	NA
T11	Feces	SHARED	270	DENOVO4380	Bacteria	Bacteroidetes	Bacteroidia	Bacteroidales	Porphyromonadaceae	NA
T11	Feces	SHARED	271	DENOVO57	Bacteria	Bacteroidetes	Bacteroidia	Bacteroidales	Porphyromonadaceae	NA
T11	Feces	SHARED	272	DENOVO11	Bacteria	Bacteroidetes	Bacteroidia	Bacteroidales	Porphyromonadaceae	NA
T11	Feces	SHARED	273	DENOVO40	Bacteria	Bacteroidetes	Bacteroidia	Bacteroidales	Porphyromonadaceae	NA
T11	Feces	SHARED	274	DENOVO139	Bacteria	Bacteroidetes	Bacteroidia	Bacteroidales	Porphyromonadaceae	NA
T11	Feces	SHARED	275	DENOVO67	Bacteria	Bacteroidetes	Bacteroidia	Bacteroidales	Porphyromonadaceae	NA
T11	Feces	SHARED	276	DENOVO685	Bacteria	Bacteroidetes	Bacteroidia	Bacteroidales	Porphyromonadaceae	NA
T11	Feces	SHARED	277	DENOVO329	Bacteria	Bacteroidetes	Bacteroidia	Bacteroidales	Porphyromonadaceae	NA
T11	Feces	SHARED	278	DENOVO605	Bacteria	Bacteroidetes	Bacteroidia	Bacteroidales	Porphyromonadaceae	NA
T11	Feces	SHARED	279	DENOVO179	Bacteria	Bacteroidetes	Bacteroidia	Bacteroidales	Porphyromonadaceae	NA
T11	Feces	SHARED	280	DENOVO928	Bacteria	Bacteroidetes	Bacteroidia	Bacteroidales	Porphyromonadaceae	NA
T11	Feces	SHARED	281	DENOVO820	Bacteria	Bacteroidetes	Bacteroidia	Bacteroidales	Porphyromonadaceae	Barnesiella
T11	Feces	SHARED	282	DENOVO521	Bacteria	Bacteroidetes	Bacteroidia	Bacteroidales	Porphyromonadaceae	NA
T11	Feces	SHARED	283	DENOVO855	Bacteria	Bacteroidetes	Bacteroidia	Bacteroidales	Porphyromonadaceae	NA
T11	Feces	SHARED	284	DENOVO37	Bacteria	Bacteroidetes	Bacteroidia	Bacteroidales	Porphyromonadaceae	NA
T11	Feces	SHARED	285	DENOVO127	Bacteria	Bacteroidetes	Bacteroidia	Bacteroidales	Porphyromonadaceae	NA
T11	Feces	SHARED	286	DENOVO114	Bacteria	Bacteroidetes	Bacteroidia	Bacteroidales	Porphyromonadaceae	NA
T11	Feces	SHARED	287	DENOVO53	Bacteria	Bacteroidetes	Bacteroidia	Bacteroidales	Porphyromonadaceae	NA
T11	Feces	SHARED	288	DENOVO38	Bacteria	Bacteroidetes	Bacteroidia	Bacteroidales	Porphyromonadaceae	NA
T11	Feces	SHARED	289	DENOVO3926	Bacteria	Bacteroidetes	Bacteroidia	Bacteroidales	Porphyromonadaceae	NA
T11	Feces	SHARED	290	DENOVO3102	Bacteria	Bacteroidetes	Bacteroidia	Bacteroidales	Porphyromonadaceae	NA
T11	Feces	SHARED	291	DENOVO700	Bacteria	Bacteroidetes	Bacteroidia	Bacteroidales	Porphyromonadaceae	NA
T11	Feces	SHARED	292	DENOVO3685	Bacteria	Bacteroidetes	Bacteroidia	Bacteroidales	Porphyromonadaceae	NA
T11	Feces	SHARED	293	DENOVO83	Bacteria	Bacteroidetes	Bacteroidia	Bacteroidales	Porphyromonadaceae	NA
T11	Feces	SHARED	294	DENOVO461	Bacteria	Bacteroidetes	Bacteroidia	Bacteroidales	Porphyromonadaceae	NA
T11	Feces	SHARED	295	DENOVO204	Bacteria	Bacteroidetes	Bacteroidia	Bacteroidales	Porphyromonadaceae	NA
T11	Feces	SHARED	296	DENOVO194	Bacteria	Bacteroidetes	Bacteroidia	Bacteroidales	Porphyromonadaceae	NA
T11	Feces	SHARED	297	DENOVO189	Bacteria	Bacteroidetes	Bacteroidia	Bacteroidales	Porphyromonadaceae	NA
T11	Feces	SHARED	298	DENOVO713	Bacteria	Bacteroidetes	Bacteroidia	Bacteroidales	Porphyromonadaceae	Barnesiella
T11	Feces	SHARED	299	DENOVO571	Bacteria	Bacteroidetes	Bacteroidia	Bacteroidales	Porphyromonadaceae	Barnesiella
T11	Feces	SHARED	300	DENOVO615	Bacteria	Bacteroidetes	Bacteroidia	Bacteroidales	Porphyromonadaceae	Barnesiella
T11	Feces	SHARED	301	DENOVO555	Bacteria	Bacteroidetes	Bacteroidia	Bacteroidales	Porphyromonadaceae	Barnesiella
T11	Feces	SHARED	302	DENOVO633	Bacteria	Bacteroidetes	Bacteroidia	Bacteroidales	Porphyromonadaceae	NA
T11	Feces	SHARED	303	DENOVO137	Bacteria	Bacteroidetes	Bacteroidia	Bacteroidales	Porphyromonadaceae	NA
T11	Feces	SHARED	304	DENOVO124	Bacteria	Bacteroidetes	Bacteroidia	Bacteroidales	Porphyromonadaceae	NA
T11	Feces	SHARED	305	DENOVO272	Bacteria	Bacteroidetes	Bacteroidia	Bacteroidales	Porphyromonadaceae	NA
T11	Feces	SHARED	306	DENOVO645	Bacteria	Bacteroidetes	Bacteroidia	Bacteroidales	Porphyromonadaceae	NA
T11	Feces	SHARED	307	DENOVO192	Bacteria	Bacteroidetes	Bacteroidia	Bacteroidales	Porphyromonadaceae	NA
T11	Feces	SHARED	308	DENOVO293	Bacteria	Bacteroidetes	Bacteroidia	Bacteroidales	Porphyromonadaceae	NA
T11	Feces	SHARED	309	DENOVO39	Bacteria	Bacteroidetes	Bacteroidia	Bacteroidales	Porphyromonadaceae	NA
T11	Feces	SHARED	310	DENOVO55	Bacteria	Bacteroidetes	Bacteroidia	Bacteroidales	Porphyromonadaceae	NA
T11	Feces	SHARED	311	DENOVO2175	Bacteria	Bacteroidetes	Bacteroidia	Bacteroidales	Porphyromonadaceae	NA
T11	Feces	SHARED	312	DENOVO8	Bacteria	Bacteroidetes	Bacteroidia	Bacteroidales	Porphyromonadaceae	NA
T11	Feces	SHARED	313	DENOVO4121	Bacteria	Bacteroidetes	Bacteroidia	Bacteroidales	Porphyromonadaceae	NA
T11	Feces	SHARED	314	DENOVO3351	Bacteria	Bacteroidetes	Bacteroidia	Bacteroidales	Porphyromonadaceae	NA
T11	Feces	SHARED	315	DENOVO21	Bacteria	Bacteroidetes	Bacteroidia	Bacteroidales	Porphyromonadaceae	Parabacteroides
T11	Feces	SHARED	316	DENOVO84	Bacteria	Bacteroidetes	Bacteroidia	Bacteroidales	Porphyromonadaceae	Parabacteroides
T11	Feces	SHARED	317	DENOVO109	Bacteria	Bacteroidetes	Bacteroidia	Bacteroidales	Porphyromonadaceae	Parabacteroides
T11	Feces	SHARED	318	DENOVO41	Bacteria	Bacteroidetes	Bacteroidia	Bacteroidales	Porphyromonadaceae	Parabacteroides
T11	Feces	SHARED	319	DENOVO12	Bacteria	Bacteroidetes	Bacteroidia	Bacteroidales	Prevotellaceae	Alloprevotella
T11	Feces	SHARED	320	DENOVO3776	Bacteria	Bacteroidetes	Bacteroidia	Bacteroidales	Prevotellaceae	Prevotella
T11	Feces	SHARED	321	DENOVO2975	Bacteria	Bacteroidetes	Bacteroidia	Bacteroidales	Prevotellaceae	Prevotella
T11	Feces	SHARED	322	DENOVO2557	Bacteria	Bacteroidetes	Bacteroidia	Bacteroidales	Prevotellaceae	Prevotella
T11	Feces	SHARED	323	DENOVO3825	Bacteria	Bacteroidetes	Bacteroidia	Bacteroidales	Prevotellaceae	Prevotella
T11	Feces	SHARED	324	DENOVO5	Bacteria	Bacteroidetes	Bacteroidia	Bacteroidales	Prevotellaceae	Prevotella
T11	Feces	SHARED	325	DENOVO4340	Bacteria	Bacteroidetes	Bacteroidia	Bacteroidales	Prevotellaceae	Prevotella
T11	Feces	SHARED	326	DENOVO4397	Bacteria	Bacteroidetes	Bacteroidia	Bacteroidales	Prevotellaceae	Prevotella
T11	Feces	SHARED	327	DENOVO3390	Bacteria	Bacteroidetes	Bacteroidia	Bacteroidales	Prevotellaceae	Prevotella
T11	Feces	SHARED	328	DENOVO1905	Bacteria	Bacteroidetes	Bacteroidia	Bacteroidales	Prevotellaceae	Prevotella
T11	Feces	SHARED	329	DENOVO2158	Bacteria	Bacteroidetes	Bacteroidia	Bacteroidales	Prevotellaceae	Prevotella
T11	Feces	SHARED	330	DENOVO1554	Bacteria	Bacteroidetes	Bacteroidia	Bacteroidales	Prevotellaceae	Prevotella
T11	Feces	SHARED	331	DENOVO4	Bacteria	Bacteroidetes	Bacteroidia	Bacteroidales	Prevotellaceae	Prevotella
T11	Feces	SHARED	332	DENOVO3899	Bacteria	Bacteroidetes	Bacteroidia	Bacteroidales	Prevotellaceae	Prevotella
T11	Feces	SHARED	333	DENOVO17	Bacteria	Bacteroidetes	Bacteroidia	Bacteroidales	Bacteroidaceae	Bacteroides
T11	Feces	SHARED	334	DENOVO9	Bacteria	Bacteroidetes	Bacteroidia	Bacteroidales	Bacteroidaceae	Bacteroides
T11	Feces	SHARED	335	DENOVO2	Bacteria	Bacteroidetes	Bacteroidia	Bacteroidales	Bacteroidaceae	Bacteroides
T11	Feces	SHARED	336	DENOVO2878	Bacteria	Bacteroidetes	Bacteroidia	Bacteroidales	Bacteroidaceae	Bacteroides
T11	Feces	SHARED	337	DENOVO3706	Bacteria	Bacteroidetes	Bacteroidia	Bacteroidales	Bacteroidaceae	Bacteroides
T11	Feces	SHARED	338	DENOVO4007	Bacteria	Bacteroidetes	Bacteroidia	Bacteroidales	Bacteroidaceae	Bacteroides
T11	Feces	SHARED	339	DENOVO3037	Bacteria	Bacteroidetes	Bacteroidia	Bacteroidales	Bacteroidaceae	Bacteroides
T11	Feces	SHARED	340	DENOVO42	Bacteria	Bacteroidetes	Bacteroidia	Bacteroidales	Bacteroidaceae	Bacteroides
T11	Feces	SHARED	341	DENOVO147	Bacteria	Bacteroidetes	Bacteroidia	Bacteroidales	Bacteroidaceae	Bacteroides
T11	Feces	SHARED	342	DENOVO105	Bacteria	Bacteroidetes	Bacteroidia	Bacteroidales	Bacteroidaceae	Bacteroides
T11	Feces	SHARED	343	DENOVO134	Bacteria	Bacteroidetes	Bacteroidia	Bacteroidales	Bacteroidaceae	Bacteroides
T11	Feces	SHARED	344	DENOVO35	Bacteria	Bacteroidetes	Bacteroidia	Bacteroidales	Bacteroidaceae	Bacteroides
T11	Feces	SHARED	345	DENOVO10	Bacteria	Bacteroidetes	Bacteroidia	Bacteroidales	Bacteroidaceae	Bacteroides
T11	Feces	SHARED	346	DENOVO3414	Bacteria	Bacteroidetes	Bacteroidia	Bacteroidales	Bacteroidaceae	Bacteroides
T11	Feces	SHARED	347	DENOVO52	Bacteria	Bacteroidetes	Bacteroidia	Bacteroidales	Bacteroidaceae	Bacteroides
T11	Feces	SHARED	348	DENOVO27	Bacteria	Bacteroidetes	Bacteroidia	Bacteroidales	Bacteroidaceae	Bacteroides
T11	Feces	SHARED	349	DENOVO4143	Bacteria	Bacteroidetes	Bacteroidia	Bacteroidales	Bacteroidaceae	Bacteroides
T11	Feces	SHARED	350	DENOVO54	Bacteria	Bacteroidetes	Bacteroidia	Bacteroidales	Porphyromonadaceae	Parabacteroides
T11	Feces	SHARED	351	DENOVO102	Bacteria	Bacteroidetes	Bacteroidia	Bacteroidales	Porphyromonadaceae	Parabacteroides
T11	Feces	SHARED	352	DENOVO181	Bacteria	Bacteroidetes	Bacteroidia	Bacteroidales	Porphyromonadaceae	Parabacteroides

## Sheet: Supplementary table  4
Supplementary table 4: OTUS in the core microbiota of mucosal samples
Time	Sample	In CORE of...	N	OTU	Kingdom	Phylum	Class	Order	Family	Genus
T1	Mucosa	PIRC	1	DENOVO113	Bacteria	Firmicutes	Clostridia	Clostridiales	Lachnospiraceae	Blautia
T1	Mucosa	PIRC	2	DENOVO121	Bacteria	Firmicutes	Clostridia	Clostridiales	Lachnospiraceae	NA
T1	Mucosa	PIRC	3	DENOVO92	Bacteria	Firmicutes	Bacilli	Lactobacillales	Lactobacillaceae	Lactobacillus
T1	Mucosa	PIRC	4	DENOVO197	Bacteria	Actinobacteria	Actinobacteria	Bifidobacteriales	Bifidobacteriaceae	Bifidobacterium
T1	Mucosa	PIRC	5	DENOVO119	Bacteria	Deferribacteres	Deferribacteres	Deferribacterales	Deferribacteraceae	Mucispirillum
T1	Mucosa	PIRC	6	DENOVO20	Bacteria	Bacteroidetes	Bacteroidia	Bacteroidales	Rikenellaceae	Alistipes
T1	Mucosa	PIRC	7	DENOVO11	Bacteria	Bacteroidetes	Bacteroidia	Bacteroidales	Porphyromonadaceae	NA
T1	Mucosa	PIRC	8	DENOVO15	Bacteria	Bacteroidetes	Bacteroidia	Bacteroidales	Porphyromonadaceae	NA
T1	Mucosa	PIRC	9	DENOVO53	Bacteria	Bacteroidetes	Bacteroidia	Bacteroidales	Porphyromonadaceae	NA
T1	Mucosa	PIRC	10	DENOVO38	Bacteria	Bacteroidetes	Bacteroidia	Bacteroidales	Porphyromonadaceae	NA
T1	Mucosa	PIRC	11	DENOVO83	Bacteria	Bacteroidetes	Bacteroidia	Bacteroidales	Porphyromonadaceae	NA
T1	Mucosa	PIRC	12	DENOVO124	Bacteria	Bacteroidetes	Bacteroidia	Bacteroidales	Porphyromonadaceae	NA
T1	Mucosa	PIRC	13	DENOVO55	Bacteria	Bacteroidetes	Bacteroidia	Bacteroidales	Porphyromonadaceae	NA
T1	Mucosa	PIRC	14	DENOVO84	Bacteria	Bacteroidetes	Bacteroidia	Bacteroidales	Porphyromonadaceae	Parabacteroides
T1	Mucosa	PIRC	15	DENOVO109	Bacteria	Bacteroidetes	Bacteroidia	Bacteroidales	Porphyromonadaceae	Parabacteroides
T1	Mucosa	PIRC	16	DENOVO42	Bacteria	Bacteroidetes	Bacteroidia	Bacteroidales	Bacteroidaceae	Bacteroides
T1	Mucosa	PIRC	17	DENOVO105	Bacteria	Bacteroidetes	Bacteroidia	Bacteroidales	Bacteroidaceae	Bacteroides
T1	Mucosa	PIRC	18	DENOVO35	Bacteria	Bacteroidetes	Bacteroidia	Bacteroidales	Bacteroidaceae	Bacteroides
T1	Mucosa	PIRC	19	DENOVO27	Bacteria	Bacteroidetes	Bacteroidia	Bacteroidales	Bacteroidaceae	Bacteroides
T1	Mucosa	PIRC	20	DENOVO102	Bacteria	Bacteroidetes	Bacteroidia	Bacteroidales	Porphyromonadaceae	Parabacteroides
T1	Mucosa	WT	1	DENOVO387	Bacteria	Firmicutes	Clostridia	Clostridiales	Lachnospiraceae	NA
T1	Mucosa	WT	2	DENOVO182	Bacteria	Firmicutes	Clostridia	Clostridiales	Lachnospiraceae	NA
T1	Mucosa	WT	3	DENOVO65	Bacteria	Firmicutes	Bacilli	Lactobacillales	Lactobacillaceae	Lactobacillus
T1	Mucosa	WT	4	DENOVO90	Bacteria	Firmicutes	Bacilli	Lactobacillales	Lactobacillaceae	Lactobacillus
T1	Mucosa	WT	5	DENOVO143	Bacteria	Bacteroidetes	Bacteroidia	Bacteroidales	Rikenellaceae	Alistipes
T1	Mucosa	WT	6	DENOVO63	Bacteria	Bacteroidetes	Bacteroidia	Bacteroidales	Porphyromonadaceae	NA
T1	Mucosa	WT	7	DENOVO34	Bacteria	Bacteroidetes	Bacteroidia	Bacteroidales	Porphyromonadaceae	NA
T1	Mucosa	WT	8	DENOVO33	Bacteria	Bacteroidetes	Bacteroidia	Bacteroidales	Porphyromonadaceae	NA
T1	Mucosa	SHARED	1	DENOVO1	Bacteria	Verrucomicrobia	Verrucomicrobiae	Verrucomicrobiales	Verrucomicrobiaceae	Akkermansia
T1	Mucosa	SHARED	2	DENOVO106	Bacteria	Firmicutes	Clostridia	Clostridiales	Lachnospiraceae	Blautia
T1	Mucosa	SHARED	3	DENOVO6	Bacteria	Firmicutes	Clostridia	Clostridiales	Lachnospiraceae	Clostridium XlVa
T1	Mucosa	SHARED	4	DENOVO22	Bacteria	Firmicutes	Clostridia	Clostridiales	Lachnospiraceae	Clostridium XlVa
T1	Mucosa	SHARED	5	DENOVO73	Bacteria	Firmicutes	Bacilli	Lactobacillales	Lactobacillaceae	Lactobacillus
T1	Mucosa	SHARED	6	DENOVO30	Bacteria	Firmicutes	Bacilli	Lactobacillales	Lactobacillaceae	Lactobacillus
T1	Mucosa	SHARED	7	DENOVO366	Bacteria	Actinobacteria	Actinobacteria	Actinomycetales	Propionibacteriaceae	Propionibacterium
T1	Mucosa	SHARED	8	DENOVO172	Bacteria	Proteobacteria	Deltaproteobacteria	Desulfovibrionales	Desulfovibrionaceae	Desulfovibrio
T1	Mucosa	SHARED	9	DENOVO454	Bacteria	Proteobacteria	Betaproteobacteria	Burkholderiales	Comamonadaceae	Delftia
T1	Mucosa	SHARED	10	DENOVO72	Bacteria	Proteobacteria	Betaproteobacteria	Burkholderiales	Sutterellaceae	Parasutterella
T1	Mucosa	SHARED	11	DENOVO49	Bacteria	Proteobacteria	Betaproteobacteria	Burkholderiales	Sutterellaceae	Parasutterella
T1	Mucosa	SHARED	12	DENOVO29	Bacteria	Bacteroidetes	Bacteroidia	Bacteroidales	Porphyromonadaceae	NA
T1	Mucosa	SHARED	13	DENOVO37	Bacteria	Bacteroidetes	Bacteroidia	Bacteroidales	Porphyromonadaceae	NA
T1	Mucosa	SHARED	14	DENOVO39	Bacteria	Bacteroidetes	Bacteroidia	Bacteroidales	Porphyromonadaceae	NA
T1	Mucosa	SHARED	15	DENOVO8	Bacteria	Bacteroidetes	Bacteroidia	Bacteroidales	Porphyromonadaceae	NA
T1	Mucosa	SHARED	16	DENOVO21	Bacteria	Bacteroidetes	Bacteroidia	Bacteroidales	Porphyromonadaceae	Parabacteroides
T1	Mucosa	SHARED	17	DENOVO41	Bacteria	Bacteroidetes	Bacteroidia	Bacteroidales	Porphyromonadaceae	Parabacteroides
T1	Mucosa	SHARED	18	DENOVO5	Bacteria	Bacteroidetes	Bacteroidia	Bacteroidales	Prevotellaceae	Prevotella
T1	Mucosa	SHARED	19	DENOVO4	Bacteria	Bacteroidetes	Bacteroidia	Bacteroidales	Prevotellaceae	Prevotella
T1	Mucosa	SHARED	20	DENOVO17	Bacteria	Bacteroidetes	Bacteroidia	Bacteroidales	Bacteroidaceae	Bacteroides
T1	Mucosa	SHARED	21	DENOVO9	Bacteria	Bacteroidetes	Bacteroidia	Bacteroidales	Bacteroidaceae	Bacteroides
T1	Mucosa	SHARED	22	DENOVO2	Bacteria	Bacteroidetes	Bacteroidia	Bacteroidales	Bacteroidaceae	Bacteroides
T1	Mucosa	SHARED	23	DENOVO60	Bacteria	Bacteroidetes	Bacteroidia	Bacteroidales	Bacteroidaceae	Bacteroides
T1	Mucosa	SHARED	24	DENOVO10	Bacteria	Bacteroidetes	Bacteroidia	Bacteroidales	Bacteroidaceae	Bacteroides
T1	Mucosa	SHARED	25	DENOVO52	Bacteria	Bacteroidetes	Bacteroidia	Bacteroidales	Bacteroidaceae	Bacteroides
T1	Mucosa	SHARED	26	DENOVO54	Bacteria	Bacteroidetes	Bacteroidia	Bacteroidales	Porphyromonadaceae	Parabacteroides
T11	Mucosa	PIRC	1	DENOVO628	Bacteria	Firmicutes	Clostridia	Clostridiales	Lachnospiraceae	Lachnospiracea_incertae_sedis
T11	Mucosa	PIRC	2	DENOVO811	Bacteria	Firmicutes	Clostridia	Clostridiales	Lachnospiraceae	NA
T11	Mucosa	PIRC	3	DENOVO480	Bacteria	Firmicutes	Clostridia	Clostridiales	Lachnospiraceae	Roseburia
T11	Mucosa	PIRC	4	DENOVO485	Bacteria	Firmicutes	Clostridia	Clostridiales	Lachnospiraceae	Dorea
T11	Mucosa	PIRC	5	DENOVO51	Bacteria	Firmicutes	Clostridia	Clostridiales	Lachnospiraceae	Clostridium XlVa
T11	Mucosa	PIRC	6	DENOVO253	Bacteria	Firmicutes	Clostridia	Clostridiales	Lachnospiraceae	NA
T11	Mucosa	PIRC	7	DENOVO132	Bacteria	Firmicutes	Clostridia	Clostridiales	Lachnospiraceae	NA
T11	Mucosa	PIRC	8	DENOVO18	Bacteria	Firmicutes	Clostridia	Clostridiales	Lachnospiraceae	NA
T11	Mucosa	PIRC	9	DENOVO316	Bacteria	Firmicutes	Clostridia	Clostridiales	Lachnospiraceae	NA
T11	Mucosa	PIRC	10	DENOVO267	Bacteria	Firmicutes	Clostridia	Clostridiales	Lachnospiraceae	NA
T11	Mucosa	PIRC	11	DENOVO70	Bacteria	Firmicutes	Clostridia	Clostridiales	Lachnospiraceae	NA
T11	Mucosa	PIRC	12	DENOVO315	Bacteria	Firmicutes	Clostridia	Clostridiales	Lachnospiraceae	NA
T11	Mucosa	PIRC	13	DENOVO343	Bacteria	Firmicutes	Clostridia	Clostridiales	Lachnospiraceae	NA
T11	Mucosa	PIRC	14	DENOVO180	Bacteria	Firmicutes	Clostridia	Clostridiales	Lachnospiraceae	NA
T11	Mucosa	PIRC	15	DENOVO1017	Bacteria	Firmicutes	Clostridia	Clostridiales	Lachnospiraceae	Clostridium XlVa
T11	Mucosa	PIRC	16	DENOVO778	Bacteria	Firmicutes	Clostridia	Clostridiales	Lachnospiraceae	NA
T11	Mucosa	PIRC	17	DENOVO474	Bacteria	Firmicutes	Clostridia	Clostridiales	Lachnospiraceae	Clostridium XlVa
T11	Mucosa	PIRC	18	DENOVO44	Bacteria	Firmicutes	Clostridia	Clostridiales	Lachnospiraceae	NA
T11	Mucosa	PIRC	19	DENOVO80	Bacteria	Firmicutes	Clostridia	Clostridiales	Lachnospiraceae	NA
T11	Mucosa	PIRC	20	DENOVO174	Bacteria	Firmicutes	Clostridia	Clostridiales	Lachnospiraceae	NA
T11	Mucosa	PIRC	21	DENOVO71	Bacteria	Firmicutes	Clostridia	Clostridiales	Lachnospiraceae	NA
T11	Mucosa	PIRC	22	DENOVO198	Bacteria	Firmicutes	Clostridia	Clostridiales	Lachnospiraceae	NA
T11	Mucosa	PIRC	23	DENOVO152	Bacteria	Firmicutes	Clostridia	Clostridiales	Lachnospiraceae	NA
T11	Mucosa	PIRC	24	DENOVO901	Bacteria	Firmicutes	Clostridia	Clostridiales	Lachnospiraceae	NA
T11	Mucosa	PIRC	25	DENOVO176	Bacteria	Firmicutes	Clostridia	Clostridiales	Lachnospiraceae	NA
T11	Mucosa	PIRC	26	DENOVO380	Bacteria	Firmicutes	Clostridia	Clostridiales	Lachnospiraceae	NA
T11	Mucosa	PIRC	27	DENOVO250	Bacteria	Firmicutes	Clostridia	Clostridiales	Ruminococcaceae	Ruminococcus
T11	Mucosa	PIRC	28	DENOVO282	Bacteria	Firmicutes	Clostridia	Clostridiales	Ruminococcaceae	NA
T11	Mucosa	PIRC	29	DENOVO91	Bacteria	Firmicutes	Clostridia	Clostridiales	Ruminococcaceae	NA
T11	Mucosa	PIRC	30	DENOVO98	Bacteria	Firmicutes	Clostridia	Clostridiales	Ruminococcaceae	NA
T11	Mucosa	PIRC	31	DENOVO61	Bacteria	Firmicutes	Clostridia	Clostridiales	Ruminococcaceae	Clostridium IV
T11	Mucosa	PIRC	32	DENOVO249	Bacteria	Firmicutes	Clostridia	Clostridiales	Ruminococcaceae	Anaerotruncus
T11	Mucosa	PIRC	33	DENOVO491	Bacteria	Firmicutes	Clostridia	Clostridiales	Ruminococcaceae	NA
T11	Mucosa	PIRC	34	DENOVO489	Bacteria	Firmicutes	Clostridia	Clostridiales	Ruminococcaceae	NA
T11	Mucosa	PIRC	35	DENOVO409	Bacteria	Firmicutes	Clostridia	Clostridiales	Ruminococcaceae	Clostridium IV
T11	Mucosa	PIRC	36	DENOVO148	Bacteria	Firmicutes	Clostridia	Clostridiales	Ruminococcaceae	Ruminococcus
T11	Mucosa	PIRC	37	DENOVO75	Bacteria	Firmicutes	Clostridia	Clostridiales	Ruminococcaceae	Ruminococcus
T11	Mucosa	PIRC	38	DENOVO569	Bacteria	Firmicutes	Clostridia	Clostridiales	Ruminococcaceae	NA
T11	Mucosa	PIRC	39	DENOVO231	Bacteria	Firmicutes	Clostridia	Clostridiales	Ruminococcaceae	NA
T11	Mucosa	PIRC	40	DENOVO115	Bacteria	Firmicutes	Clostridia	Clostridiales	Ruminococcaceae	Oscillibacter
T11	Mucosa	PIRC	41	DENOVO50	Bacteria	Firmicutes	Clostridia	Clostridiales	Ruminococcaceae	Oscillibacter
T11	Mucosa	PIRC	42	DENOVO122	Bacteria	Firmicutes	Clostridia	Clostridiales	Ruminococcaceae	NA
T11	Mucosa	PIRC	43	DENOVO112	Bacteria	Firmicutes	Clostridia	Clostridiales	Ruminococcaceae	NA
T11	Mucosa	PIRC	44	DENOVO131	Bacteria	Firmicutes	Clostridia	Clostridiales	Ruminococcaceae	NA
T11	Mucosa	PIRC	45	DENOVO339	Bacteria	Firmicutes	Clostridia	Clostridiales	Ruminococcaceae	NA
T11	Mucosa	PIRC	46	DENOVO367	Bacteria	Firmicutes	Clostridia	Clostridiales	Ruminococcaceae	NA
T11	Mucosa	PIRC	47	DENOVO212	Bacteria	Firmicutes	Clostridia	Clostridiales	Ruminococcaceae	NA
T11	Mucosa	PIRC	48	DENOVO680	Bacteria	Firmicutes	Clostridia	Clostridiales	Ruminococcaceae	NA
T11	Mucosa	PIRC	49	DENOVO388	Bacteria	Firmicutes	Clostridia	Clostridiales	Ruminococcaceae	NA
T11	Mucosa	PIRC	50	DENOVO74	Bacteria	Firmicutes	Clostridia	Clostridiales	Ruminococcaceae	NA
T11	Mucosa	PIRC	51	DENOVO428	Bacteria	Firmicutes	Clostridia	Clostridiales	Ruminococcaceae	NA
T11	Mucosa	PIRC	52	DENOVO129	Bacteria	Firmicutes	Clostridia	Clostridiales	Ruminococcaceae	NA
T11	Mucosa	PIRC	53	DENOVO196	Bacteria	Firmicutes	Clostridia	Clostridiales	Ruminococcaceae	NA
T11	Mucosa	PIRC	54	DENOVO227	Bacteria	Firmicutes	Clostridia	Clostridiales	Ruminococcaceae	Flavonifractor
T11	Mucosa	PIRC	55	DENOVO173	Bacteria	Firmicutes	Clostridia	Clostridiales	Ruminococcaceae	NA
T11	Mucosa	PIRC	56	DENOVO262	Bacteria	Firmicutes	Clostridia	Clostridiales	Ruminococcaceae	NA
T11	Mucosa	PIRC	57	DENOVO93	Bacteria	Firmicutes	Clostridia	Clostridiales	Ruminococcaceae	NA
T11	Mucosa	PIRC	58	DENOVO356	Bacteria	Firmicutes	Clostridia	Clostridiales	Ruminococcaceae	NA
T11	Mucosa	PIRC	59	DENOVO19	Bacteria	Firmicutes	Erysipelotrichia	Erysipelotrichales	Erysipelotrichaceae	Turicibacter
T11	Mucosa	PIRC	60	DENOVO1783	Bacteria	Firmicutes	Bacilli	Lactobacillales	Lactobacillaceae	Lactobacillus
T11	Mucosa	PIRC	61	DENOVO73	Bacteria	Firmicutes	Bacilli	Lactobacillales	Lactobacillaceae	Lactobacillus
T11	Mucosa	PIRC	62	DENOVO30	Bacteria	Firmicutes	Bacilli	Lactobacillales	Lactobacillaceae	Lactobacillus
T11	Mucosa	PIRC	63	DENOVO28	Bacteria	Firmicutes	Bacilli	Lactobacillales	Streptococcaceae	Streptococcus
T11	Mucosa	PIRC	64	DENOVO1715	Bacteria	Firmicutes	Bacilli	Bacillales	Bacillaceae 1	NA
T11	Mucosa	PIRC	65	DENOVO845	Bacteria	Firmicutes	Bacilli	Bacillales	Staphylococcaceae	Staphylococcus
T11	Mucosa	PIRC	66	DENOVO62	Bacteria	Firmicutes	Clostridia	Clostridiales	Peptostreptococcaceae	Clostridium XI
T11	Mucosa	PIRC	67	DENOVO95	Bacteria	Firmicutes	Clostridia	Clostridiales	Peptostreptococcaceae	Clostridium XI
T11	Mucosa	PIRC	68	DENOVO130	Bacteria	Firmicutes	Clostridia	Clostridiales	Peptococcaceae 1	Peptococcus
T11	Mucosa	PIRC	69	DENOVO3806	Bacteria	Actinobacteria	Actinobacteria	Bifidobacteriales	Bifidobacteriaceae	Gardnerella
T11	Mucosa	PIRC	70	DENOVO72	Bacteria	Proteobacteria	Betaproteobacteria	Burkholderiales	Sutterellaceae	Parasutterella
T11	Mucosa	PIRC	71	DENOVO123	Bacteria	Proteobacteria	Gammaproteobacteria	Pasteurellales	Pasteurellaceae	NA
T11	Mucosa	PIRC	72	DENOVO151	Bacteria	Bacteroidetes	Bacteroidia	Bacteroidales	Rikenellaceae	Alistipes
T11	Mucosa	PIRC	73	DENOVO20	Bacteria	Bacteroidetes	Bacteroidia	Bacteroidales	Rikenellaceae	Alistipes
T11	Mucosa	PIRC	74	DENOVO374	Bacteria	Bacteroidetes	Bacteroidia	Bacteroidales	Porphyromonadaceae	NA
T11	Mucosa	PIRC	75	DENOVO183	Bacteria	Bacteroidetes	Bacteroidia	Bacteroidales	Porphyromonadaceae	NA
T11	Mucosa	PIRC	76	DENOVO29	Bacteria	Bacteroidetes	Bacteroidia	Bacteroidales	Porphyromonadaceae	NA
T11	Mucosa	PIRC	77	DENOVO34	Bacteria	Bacteroidetes	Bacteroidia	Bacteroidales	Porphyromonadaceae	NA
T11	Mucosa	PIRC	78	DENOVO280	Bacteria	Bacteroidetes	Bacteroidia	Bacteroidales	Porphyromonadaceae	Barnesiella
T11	Mucosa	PIRC	79	DENOVO238	Bacteria	Bacteroidetes	Bacteroidia	Bacteroidales	Porphyromonadaceae	NA
T11	Mucosa	PIRC	80	DENOVO195	Bacteria	Bacteroidetes	Bacteroidia	Bacteroidales	Porphyromonadaceae	NA
T11	Mucosa	PIRC	81	DENOVO64	Bacteria	Bacteroidetes	Bacteroidia	Bacteroidales	Porphyromonadaceae	NA
T11	Mucosa	PIRC	82	DENOVO484	Bacteria	Bacteroidetes	Bacteroidia	Bacteroidales	Porphyromonadaceae	NA
T11	Mucosa	PIRC	83	DENOVO40	Bacteria	Bacteroidetes	Bacteroidia	Bacteroidales	Porphyromonadaceae	NA
T11	Mucosa	PIRC	84	DENOVO329	Bacteria	Bacteroidetes	Bacteroidia	Bacteroidales	Porphyromonadaceae	NA
T11	Mucosa	PIRC	85	DENOVO37	Bacteria	Bacteroidetes	Bacteroidia	Bacteroidales	Porphyromonadaceae	NA
T11	Mucosa	PIRC	86	DENOVO114	Bacteria	Bacteroidetes	Bacteroidia	Bacteroidales	Porphyromonadaceae	NA
T11	Mucosa	PIRC	87	DENOVO53	Bacteria	Bacteroidetes	Bacteroidia	Bacteroidales	Porphyromonadaceae	NA
T11	Mucosa	PIRC	88	DENOVO38	Bacteria	Bacteroidetes	Bacteroidia	Bacteroidales	Porphyromonadaceae	NA
T11	Mucosa	PIRC	89	DENOVO204	Bacteria	Bacteroidetes	Bacteroidia	Bacteroidales	Porphyromonadaceae	NA
T11	Mucosa	PIRC	90	DENOVO194	Bacteria	Bacteroidetes	Bacteroidia	Bacteroidales	Porphyromonadaceae	NA
T11	Mucosa	PIRC	91	DENOVO272	Bacteria	Bacteroidetes	Bacteroidia	Bacteroidales	Porphyromonadaceae	NA
T11	Mucosa	PIRC	92	DENOVO192	Bacteria	Bacteroidetes	Bacteroidia	Bacteroidales	Porphyromonadaceae	NA
T11	Mucosa	PIRC	93	DENOVO39	Bacteria	Bacteroidetes	Bacteroidia	Bacteroidales	Porphyromonadaceae	NA
T11	Mucosa	PIRC	94	DENOVO55	Bacteria	Bacteroidetes	Bacteroidia	Bacteroidales	Porphyromonadaceae	NA
T11	Mucosa	PIRC	95	DENOVO8	Bacteria	Bacteroidetes	Bacteroidia	Bacteroidales	Porphyromonadaceae	NA
T11	Mucosa	PIRC	96	DENOVO261	Bacteria	Bacteroidetes	Bacteroidia	Bacteroidales	Porphyromonadaceae	Odoribacter
T11	Mucosa	PIRC	97	DENOVO12	Bacteria	Bacteroidetes	Bacteroidia	Bacteroidales	Prevotellaceae	Alloprevotella
T11	Mucosa	PIRC	98	DENOVO5	Bacteria	Bacteroidetes	Bacteroidia	Bacteroidales	Prevotellaceae	Prevotella
T11	Mucosa	PIRC	99	DENOVO4	Bacteria	Bacteroidetes	Bacteroidia	Bacteroidales	Prevotellaceae	Prevotella
T11	Mucosa	PIRC	100	DENOVO17	Bacteria	Bacteroidetes	Bacteroidia	Bacteroidales	Bacteroidaceae	Bacteroides
T11	Mucosa	PIRC	101	DENOVO42	Bacteria	Bacteroidetes	Bacteroidia	Bacteroidales	Bacteroidaceae	Bacteroides
T11	Mucosa	PIRC	102	DENOVO105	Bacteria	Bacteroidetes	Bacteroidia	Bacteroidales	Bacteroidaceae	Bacteroides
T11	Mucosa	PIRC	103	DENOVO35	Bacteria	Bacteroidetes	Bacteroidia	Bacteroidales	Bacteroidaceae	Bacteroides
T11	Mucosa	PIRC	104	DENOVO10	Bacteria	Bacteroidetes	Bacteroidia	Bacteroidales	Bacteroidaceae	Bacteroides
T11	Mucosa	PIRC	105	DENOVO27	Bacteria	Bacteroidetes	Bacteroidia	Bacteroidales	Bacteroidaceae	Bacteroides
T11	Mucosa	PIRC	106	DENOVO54	Bacteria	Bacteroidetes	Bacteroidia	Bacteroidales	Porphyromonadaceae	Parabacteroides
T11	Mucosa	PIRC	107	DENOVO594	Bacteria	Bacteroidetes	Bacteroidia	Bacteroidales	Porphyromonadaceae	Porphyromonas
T11	Mucosa	PIRC	108	DENOVO362	Bacteria	Candidatus Saccharibacteria	Saccharibacteria_genera_incertae_sedis	Saccharibacteria_genera_incertae_sedis	Saccharibacteria_genera_incertae_sedis	Saccharibacteria_genera_incertae_sedis
T11	Mucosa	WT	1	DENOVO419	Bacteria	Firmicutes	Clostridia	Clostridiales	Lachnospiraceae	NA
T11	Mucosa	WT	2	DENOVO97	Bacteria	Firmicutes	Clostridia	Clostridiales	Lachnospiraceae	NA
T11	Mucosa	WT	3	DENOVO166	Bacteria	Firmicutes	Clostridia	Clostridiales	Lachnospiraceae	NA
T11	Mucosa	WT	4	DENOVO56	Bacteria	Firmicutes	Clostridia	Clostridiales	Ruminococcaceae	Ruminococcus
T11	Mucosa	SHARED	1	DENOVO43	Bacteria	Firmicutes	Clostridia	Clostridiales	Lachnospiraceae	NA
T11	Mucosa	SHARED	2	DENOVO13	Bacteria	Firmicutes	Clostridia	Clostridiales	Lachnospiraceae	Clostridium XlVa
T11	Mucosa	SHARED	3	DENOVO7	Bacteria	Firmicutes	Clostridia	Clostridiales	Lachnospiraceae	NA
T11	Mucosa	SHARED	4	DENOVO96	Bacteria	Firmicutes	Clostridia	Clostridiales	Lachnospiraceae	Clostridium XlVa
T11	Mucosa	SHARED	5	DENOVO36	Bacteria	Firmicutes	Clostridia	Clostridiales	Lachnospiraceae	Lachnospiracea_incertae_sedis
T11	Mucosa	SHARED	6	DENOVO87	Bacteria	Firmicutes	Clostridia	Clostridiales	Ruminococcaceae	NA
T11	Mucosa	SHARED	7	DENOVO14	Bacteria	Firmicutes	Clostridia	Clostridiales	Ruminococcaceae	NA
T11	Mucosa	SHARED	8	DENOVO592	Bacteria	Firmicutes	Bacilli	Lactobacillales	Streptococcaceae	Streptococcus
T11	Mucosa	SHARED	9	DENOVO366	Bacteria	Actinobacteria	Actinobacteria	Actinomycetales	Propionibacteriaceae	Propionibacterium
T11	Mucosa	SHARED	10	DENOVO454	Bacteria	Proteobacteria	Betaproteobacteria	Burkholderiales	Comamonadaceae	Delftia
T11	Mucosa	SHARED	11	DENOVO3	Bacteria	Proteobacteria	Gammaproteobacteria	Enterobacteriales	Enterobacteriaceae	Escherichia/Shigella
T11	Mucosa	SHARED	12	DENOVO57	Bacteria	Bacteroidetes	Bacteroidia	Bacteroidales	Porphyromonadaceae	NA
T11	Mucosa	SHARED	13	DENOVO11	Bacteria	Bacteroidetes	Bacteroidia	Bacteroidales	Porphyromonadaceae	NA
T11	Mucosa	SHARED	14	DENOVO9	Bacteria	Bacteroidetes	Bacteroidia	Bacteroidales	Bacteroidaceae	Bacteroides
T11	Mucosa	SHARED	15	DENOVO2	Bacteria	Bacteroidetes	Bacteroidia	Bacteroidales	Bacteroidaceae	Bacteroides
T11	Mucosa	SHARED	16	DENOVO52	Bacteria	Bacteroidetes	Bacteroidia	Bacteroidales	Bacteroidaceae	Bacteroides

## Sheet: Supplementary table 5
Supplementary table 5: OTUS in the core microbiota of PIRC mucosal samples and tumor samples at T11
Time	Sample	In CORE of...	N	OTU	Kingdom	Phylum	Class	Order	Family	Genus
T11	PIRC tissue	MUCOSA	1	DENOVO811	Bacteria	Firmicutes	Clostridia	Clostridiales	Lachnospiraceae	NA
T11	PIRC tissue	MUCOSA	2	DENOVO480	Bacteria	Firmicutes	Clostridia	Clostridiales	Lachnospiraceae	Roseburia
T11	PIRC tissue	MUCOSA	3	DENOVO485	Bacteria	Firmicutes	Clostridia	Clostridiales	Lachnospiraceae	Dorea
T11	PIRC tissue	MUCOSA	4	DENOVO18	Bacteria	Firmicutes	Clostridia	Clostridiales	Lachnospiraceae	NA
T11	PIRC tissue	MUCOSA	5	DENOVO267	Bacteria	Firmicutes	Clostridia	Clostridiales	Lachnospiraceae	NA
T11	PIRC tissue	MUCOSA	6	DENOVO70	Bacteria	Firmicutes	Clostridia	Clostridiales	Lachnospiraceae	NA
T11	PIRC tissue	MUCOSA	7	DENOVO315	Bacteria	Firmicutes	Clostridia	Clostridiales	Lachnospiraceae	NA
T11	PIRC tissue	MUCOSA	8	DENOVO343	Bacteria	Firmicutes	Clostridia	Clostridiales	Lachnospiraceae	NA
T11	PIRC tissue	MUCOSA	9	DENOVO1017	Bacteria	Firmicutes	Clostridia	Clostridiales	Lachnospiraceae	Clostridium XlVa
T11	PIRC tissue	MUCOSA	10	DENOVO778	Bacteria	Firmicutes	Clostridia	Clostridiales	Lachnospiraceae	NA
T11	PIRC tissue	MUCOSA	11	DENOVO474	Bacteria	Firmicutes	Clostridia	Clostridiales	Lachnospiraceae	Clostridium XlVa
T11	PIRC tissue	MUCOSA	12	DENOVO71	Bacteria	Firmicutes	Clostridia	Clostridiales	Lachnospiraceae	NA
T11	PIRC tissue	MUCOSA	13	DENOVO901	Bacteria	Firmicutes	Clostridia	Clostridiales	Lachnospiraceae	NA
T11	PIRC tissue	MUCOSA	14	DENOVO250	Bacteria	Firmicutes	Clostridia	Clostridiales	Ruminococcaceae	Ruminococcus
T11	PIRC tissue	MUCOSA	15	DENOVO282	Bacteria	Firmicutes	Clostridia	Clostridiales	Ruminococcaceae	NA
T11	PIRC tissue	MUCOSA	16	DENOVO91	Bacteria	Firmicutes	Clostridia	Clostridiales	Ruminococcaceae	NA
T11	PIRC tissue	MUCOSA	17	DENOVO61	Bacteria	Firmicutes	Clostridia	Clostridiales	Ruminococcaceae	Clostridium IV
T11	PIRC tissue	MUCOSA	18	DENOVO249	Bacteria	Firmicutes	Clostridia	Clostridiales	Ruminococcaceae	Anaerotruncus
T11	PIRC tissue	MUCOSA	19	DENOVO491	Bacteria	Firmicutes	Clostridia	Clostridiales	Ruminococcaceae	NA
T11	PIRC tissue	MUCOSA	20	DENOVO489	Bacteria	Firmicutes	Clostridia	Clostridiales	Ruminococcaceae	NA
T11	PIRC tissue	MUCOSA	21	DENOVO148	Bacteria	Firmicutes	Clostridia	Clostridiales	Ruminococcaceae	Ruminococcus
T11	PIRC tissue	MUCOSA	22	DENOVO231	Bacteria	Firmicutes	Clostridia	Clostridiales	Ruminococcaceae	NA
T11	PIRC tissue	MUCOSA	23	DENOVO122	Bacteria	Firmicutes	Clostridia	Clostridiales	Ruminococcaceae	NA
T11	PIRC tissue	MUCOSA	24	DENOVO680	Bacteria	Firmicutes	Clostridia	Clostridiales	Ruminococcaceae	NA
T11	PIRC tissue	MUCOSA	25	DENOVO388	Bacteria	Firmicutes	Clostridia	Clostridiales	Ruminococcaceae	NA
T11	PIRC tissue	MUCOSA	26	DENOVO428	Bacteria	Firmicutes	Clostridia	Clostridiales	Ruminococcaceae	NA
T11	PIRC tissue	MUCOSA	27	DENOVO129	Bacteria	Firmicutes	Clostridia	Clostridiales	Ruminococcaceae	NA
T11	PIRC tissue	MUCOSA	28	DENOVO196	Bacteria	Firmicutes	Clostridia	Clostridiales	Ruminococcaceae	NA
T11	PIRC tissue	MUCOSA	29	DENOVO173	Bacteria	Firmicutes	Clostridia	Clostridiales	Ruminococcaceae	NA
T11	PIRC tissue	MUCOSA	30	DENOVO262	Bacteria	Firmicutes	Clostridia	Clostridiales	Ruminococcaceae	NA
T11	PIRC tissue	MUCOSA	31	DENOVO93	Bacteria	Firmicutes	Clostridia	Clostridiales	Ruminococcaceae	NA
T11	PIRC tissue	MUCOSA	32	DENOVO356	Bacteria	Firmicutes	Clostridia	Clostridiales	Ruminococcaceae	NA
T11	PIRC tissue	MUCOSA	33	DENOVO130	Bacteria	Firmicutes	Clostridia	Clostridiales	Peptococcaceae 1	Peptococcus
T11	PIRC tissue	MUCOSA	34	DENOVO72	Bacteria	Proteobacteria	Betaproteobacteria	Burkholderiales	Sutterellaceae	Parasutterella
T11	PIRC tissue	MUCOSA	35	DENOVO151	Bacteria	Bacteroidetes	Bacteroidia	Bacteroidales	Rikenellaceae	Alistipes
T11	PIRC tissue	MUCOSA	36	DENOVO29	Bacteria	Bacteroidetes	Bacteroidia	Bacteroidales	Porphyromonadaceae	NA
T11	PIRC tissue	MUCOSA	37	DENOVO34	Bacteria	Bacteroidetes	Bacteroidia	Bacteroidales	Porphyromonadaceae	NA
T11	PIRC tissue	MUCOSA	38	DENOVO280	Bacteria	Bacteroidetes	Bacteroidia	Bacteroidales	Porphyromonadaceae	Barnesiella
T11	PIRC tissue	MUCOSA	39	DENOVO238	Bacteria	Bacteroidetes	Bacteroidia	Bacteroidales	Porphyromonadaceae	NA
T11	PIRC tissue	MUCOSA	40	DENOVO195	Bacteria	Bacteroidetes	Bacteroidia	Bacteroidales	Porphyromonadaceae	NA
T11	PIRC tissue	MUCOSA	41	DENOVO484	Bacteria	Bacteroidetes	Bacteroidia	Bacteroidales	Porphyromonadaceae	NA
T11	PIRC tissue	MUCOSA	42	DENOVO329	Bacteria	Bacteroidetes	Bacteroidia	Bacteroidales	Porphyromonadaceae	NA
T11	PIRC tissue	MUCOSA	43	DENOVO204	Bacteria	Bacteroidetes	Bacteroidia	Bacteroidales	Porphyromonadaceae	NA
T11	PIRC tissue	MUCOSA	44	DENOVO194	Bacteria	Bacteroidetes	Bacteroidia	Bacteroidales	Porphyromonadaceae	NA
T11	PIRC tissue	MUCOSA	45	DENOVO272	Bacteria	Bacteroidetes	Bacteroidia	Bacteroidales	Porphyromonadaceae	NA
T11	PIRC tissue	MUCOSA	46	DENOVO261	Bacteria	Bacteroidetes	Bacteroidia	Bacteroidales	Porphyromonadaceae	Odoribacter
T11	PIRC tissue	MUCOSA	47	DENOVO17	Bacteria	Bacteroidetes	Bacteroidia	Bacteroidales	Bacteroidaceae	Bacteroides
T11	PIRC tissue	MUCOSA	48	DENOVO105	Bacteria	Bacteroidetes	Bacteroidia	Bacteroidales	Bacteroidaceae	Bacteroides
T11	PIRC tissue	MUCOSA	49	DENOVO35	Bacteria	Bacteroidetes	Bacteroidia	Bacteroidales	Bacteroidaceae	Bacteroides
T11	PIRC tissue	MUCOSA	50	DENOVO10	Bacteria	Bacteroidetes	Bacteroidia	Bacteroidales	Bacteroidaceae	Bacteroides
T11	PIRC tissue	TUMOR	1	DENOVO101	Bacteria	Firmicutes	Clostridia	Clostridiales	Lachnospiraceae	NA
T11	PIRC tissue	TUMOR	2	DENOVO503	Bacteria	Firmicutes	Clostridia	Clostridiales	Lachnospiraceae	NA
T11	PIRC tissue	TUMOR	3	DENOVO254	Bacteria	Firmicutes	Clostridia	Clostridiales	Lachnospiraceae	NA
T11	PIRC tissue	TUMOR	4	DENOVO371	Bacteria	Firmicutes	Clostridia	Clostridiales	Lachnospiraceae	Clostridium XlVb
T11	PIRC tissue	TUMOR	5	DENOVO45	Bacteria	Firmicutes	Clostridia	Clostridiales	Ruminococcaceae	NA
T11	PIRC tissue	TUMOR	6	DENOVO215	Bacteria	Firmicutes	Clostridia	Clostridiales	Ruminococcaceae	Ruminococcus
T11	PIRC tissue	TUMOR	7	DENOVO56	Bacteria	Firmicutes	Clostridia	Clostridiales	Ruminococcaceae	Ruminococcus
T11	PIRC tissue	TUMOR	8	DENOVO355	Bacteria	Firmicutes	Clostridia	Clostridiales	Ruminococcaceae	NA
T11	PIRC tissue	TUMOR	9	DENOVO420	Bacteria	Firmicutes	Clostridia	Clostridiales	Ruminococcaceae	Oscillibacter
T11	PIRC tissue	TUMOR	10	DENOVO384	Bacteria	Firmicutes	Clostridia	Clostridiales	Ruminococcaceae	Oscillibacter
T11	PIRC tissue	TUMOR	11	DENOVO500	Bacteria	Firmicutes	Clostridia	Clostridiales	Ruminococcaceae	NA
T11	PIRC tissue	TUMOR	12	DENOVO300	Bacteria	Firmicutes	Clostridia	Clostridiales	Ruminococcaceae	NA
T11	PIRC tissue	TUMOR	13	DENOVO401	Bacteria	Firmicutes	Clostridia	Clostridiales	Ruminococcaceae	NA
T11	PIRC tissue	TUMOR	14	DENOVO3300	Bacteria	Firmicutes	Bacilli	Lactobacillales	Lactobacillaceae	Lactobacillus
T11	PIRC tissue	TUMOR	15	DENOVO65	Bacteria	Firmicutes	Bacilli	Lactobacillales	Lactobacillaceae	Lactobacillus
T11	PIRC tissue	TUMOR	16	DENOVO1229	Bacteria	Firmicutes	Bacilli	Lactobacillales	Lactobacillaceae	Lactobacillus
T11	PIRC tissue	TUMOR	17	DENOVO2183	Bacteria	Firmicutes	Bacilli	Lactobacillales	Lactobacillaceae	Lactobacillus
T11	PIRC tissue	TUMOR	18	DENOVO90	Bacteria	Firmicutes	Bacilli	Lactobacillales	Lactobacillaceae	Lactobacillus
T11	PIRC tissue	TUMOR	19	DENOVO108	Bacteria	Firmicutes	Bacilli	Lactobacillales	Enterococcaceae	Enterococcus
T11	PIRC tissue	TUMOR	20	DENOVO431	Bacteria	Firmicutes	Bacilli	Lactobacillales	Enterococcaceae	Enterococcus
T11	PIRC tissue	TUMOR	21	DENOVO202	Bacteria	Firmicutes	Erysipelotrichia	Erysipelotrichales	Erysipelotrichaceae	Allobaculum
T11	PIRC tissue	TUMOR	22	DENOVO209	Bacteria	Firmicutes	Clostridia	Clostridiales	Peptococcaceae 1	Peptococcus
T11	PIRC tissue	TUMOR	23	DENOVO218	Bacteria	Proteobacteria	Gammaproteobacteria	Enterobacteriales	Enterobacteriaceae	Proteus
T11	PIRC tissue	TUMOR	24	DENOVO170	Bacteria	Proteobacteria	Gammaproteobacteria	Enterobacteriales	Enterobacteriaceae	Proteus
T11	PIRC tissue	TUMOR	25	DENOVO143	Bacteria	Bacteroidetes	Bacteroidia	Bacteroidales	Rikenellaceae	Alistipes
T11	PIRC tissue	TUMOR	26	DENOVO67	Bacteria	Bacteroidetes	Bacteroidia	Bacteroidales	Porphyromonadaceae	NA
T11	PIRC tissue	TUMOR	27	DENOVO137	Bacteria	Bacteroidetes	Bacteroidia	Bacteroidales	Porphyromonadaceae	NA
T11	PIRC tissue	TUMOR	28	DENOVO124	Bacteria	Bacteroidetes	Bacteroidia	Bacteroidales	Porphyromonadaceae	NA
T11	PIRC tissue	TUMOR	29	DENOVO147	Bacteria	Bacteroidetes	Bacteroidia	Bacteroidales	Bacteroidaceae	Bacteroides
T11	PIRC tissue	TUMOR	30	DENOVO102	Bacteria	Bacteroidetes	Bacteroidia	Bacteroidales	Porphyromonadaceae	Parabacteroides
T11	PIRC tissue	TUMOR	31	DENOVO181	Bacteria	Bacteroidetes	Bacteroidia	Bacteroidales	Porphyromonadaceae	Parabacteroides
T11	PIRC tissue	SHARED	1	DENOVO628	Bacteria	Firmicutes	Clostridia	Clostridiales	Lachnospiraceae	Lachnospiracea_incertae_sedis
T11	PIRC tissue	SHARED	2	DENOVO51	Bacteria	Firmicutes	Clostridia	Clostridiales	Lachnospiraceae	Clostridium XlVa
T11	PIRC tissue	SHARED	3	DENOVO253	Bacteria	Firmicutes	Clostridia	Clostridiales	Lachnospiraceae	NA
T11	PIRC tissue	SHARED	4	DENOVO43	Bacteria	Firmicutes	Clostridia	Clostridiales	Lachnospiraceae	NA
T11	PIRC tissue	SHARED	5	DENOVO132	Bacteria	Firmicutes	Clostridia	Clostridiales	Lachnospiraceae	NA
T11	PIRC tissue	SHARED	6	DENOVO316	Bacteria	Firmicutes	Clostridia	Clostridiales	Lachnospiraceae	NA
T11	PIRC tissue	SHARED	7	DENOVO13	Bacteria	Firmicutes	Clostridia	Clostridiales	Lachnospiraceae	Clostridium XlVa
T11	PIRC tissue	SHARED	8	DENOVO7	Bacteria	Firmicutes	Clostridia	Clostridiales	Lachnospiraceae	NA
T11	PIRC tissue	SHARED	9	DENOVO180	Bacteria	Firmicutes	Clostridia	Clostridiales	Lachnospiraceae	NA
T11	PIRC tissue	SHARED	10	DENOVO44	Bacteria	Firmicutes	Clostridia	Clostridiales	Lachnospiraceae	NA
T11	PIRC tissue	SHARED	11	DENOVO80	Bacteria	Firmicutes	Clostridia	Clostridiales	Lachnospiraceae	NA
T11	PIRC tissue	SHARED	12	DENOVO174	Bacteria	Firmicutes	Clostridia	Clostridiales	Lachnospiraceae	NA
T11	PIRC tissue	SHARED	13	DENOVO96	Bacteria	Firmicutes	Clostridia	Clostridiales	Lachnospiraceae	Clostridium XlVa
T11	PIRC tissue	SHARED	14	DENOVO36	Bacteria	Firmicutes	Clostridia	Clostridiales	Lachnospiraceae	Lachnospiracea_incertae_sedis
T11	PIRC tissue	SHARED	15	DENOVO198	Bacteria	Firmicutes	Clostridia	Clostridiales	Lachnospiraceae	NA
T11	PIRC tissue	SHARED	16	DENOVO152	Bacteria	Firmicutes	Clostridia	Clostridiales	Lachnospiraceae	NA
T11	PIRC tissue	SHARED	17	DENOVO176	Bacteria	Firmicutes	Clostridia	Clostridiales	Lachnospiraceae	NA
T11	PIRC tissue	SHARED	18	DENOVO380	Bacteria	Firmicutes	Clostridia	Clostridiales	Lachnospiraceae	NA
T11	PIRC tissue	SHARED	19	DENOVO87	Bacteria	Firmicutes	Clostridia	Clostridiales	Ruminococcaceae	NA
T11	PIRC tissue	SHARED	20	DENOVO98	Bacteria	Firmicutes	Clostridia	Clostridiales	Ruminococcaceae	NA
T11	PIRC tissue	SHARED	21	DENOVO14	Bacteria	Firmicutes	Clostridia	Clostridiales	Ruminococcaceae	NA
T11	PIRC tissue	SHARED	22	DENOVO409	Bacteria	Firmicutes	Clostridia	Clostridiales	Ruminococcaceae	Clostridium IV
T11	PIRC tissue	SHARED	23	DENOVO75	Bacteria	Firmicutes	Clostridia	Clostridiales	Ruminococcaceae	Ruminococcus
T11	PIRC tissue	SHARED	24	DENOVO569	Bacteria	Firmicutes	Clostridia	Clostridiales	Ruminococcaceae	NA
T11	PIRC tissue	SHARED	25	DENOVO115	Bacteria	Firmicutes	Clostridia	Clostridiales	Ruminococcaceae	Oscillibacter
T11	PIRC tissue	SHARED	26	DENOVO50	Bacteria	Firmicutes	Clostridia	Clostridiales	Ruminococcaceae	Oscillibacter
T11	PIRC tissue	SHARED	27	DENOVO112	Bacteria	Firmicutes	Clostridia	Clostridiales	Ruminococcaceae	NA
T11	PIRC tissue	SHARED	28	DENOVO131	Bacteria	Firmicutes	Clostridia	Clostridiales	Ruminococcaceae	NA
T11	PIRC tissue	SHARED	29	DENOVO339	Bacteria	Firmicutes	Clostridia	Clostridiales	Ruminococcaceae	NA
T11	PIRC tissue	SHARED	30	DENOVO367	Bacteria	Firmicutes	Clostridia	Clostridiales	Ruminococcaceae	NA
T11	PIRC tissue	SHARED	31	DENOVO212	Bacteria	Firmicutes	Clostridia	Clostridiales	Ruminococcaceae	NA
T11	PIRC tissue	SHARED	32	DENOVO74	Bacteria	Firmicutes	Clostridia	Clostridiales	Ruminococcaceae	NA
T11	PIRC tissue	SHARED	33	DENOVO227	Bacteria	Firmicutes	Clostridia	Clostridiales	Ruminococcaceae	Flavonifractor
T11	PIRC tissue	SHARED	34	DENOVO19	Bacteria	Firmicutes	Erysipelotrichia	Erysipelotrichales	Erysipelotrichaceae	Turicibacter
T11	PIRC tissue	SHARED	35	DENOVO1783	Bacteria	Firmicutes	Bacilli	Lactobacillales	Lactobacillaceae	Lactobacillus
T11	PIRC tissue	SHARED	36	DENOVO73	Bacteria	Firmicutes	Bacilli	Lactobacillales	Lactobacillaceae	Lactobacillus
T11	PIRC tissue	SHARED	37	DENOVO30	Bacteria	Firmicutes	Bacilli	Lactobacillales	Lactobacillaceae	Lactobacillus
T11	PIRC tissue	SHARED	38	DENOVO592	Bacteria	Firmicutes	Bacilli	Lactobacillales	Streptococcaceae	Streptococcus
T11	PIRC tissue	SHARED	39	DENOVO28	Bacteria	Firmicutes	Bacilli	Lactobacillales	Streptococcaceae	Streptococcus
T11	PIRC tissue	SHARED	40	DENOVO1715	Bacteria	Firmicutes	Bacilli	Bacillales	Bacillaceae 1	NA
T11	PIRC tissue	SHARED	41	DENOVO845	Bacteria	Firmicutes	Bacilli	Bacillales	Staphylococcaceae	Staphylococcus
T11	PIRC tissue	SHARED	42	DENOVO62	Bacteria	Firmicutes	Clostridia	Clostridiales	Peptostreptococcaceae	Clostridium XI
T11	PIRC tissue	SHARED	43	DENOVO95	Bacteria	Firmicutes	Clostridia	Clostridiales	Peptostreptococcaceae	Clostridium XI
T11	PIRC tissue	SHARED	44	DENOVO366	Bacteria	Actinobacteria	Actinobacteria	Actinomycetales	Propionibacteriaceae	Propionibacterium
T11	PIRC tissue	SHARED	45	DENOVO3806	Bacteria	Actinobacteria	Actinobacteria	Bifidobacteriales	Bifidobacteriaceae	Gardnerella
T11	PIRC tissue	SHARED	46	DENOVO454	Bacteria	Proteobacteria	Betaproteobacteria	Burkholderiales	Comamonadaceae	Delftia
T11	PIRC tissue	SHARED	47	DENOVO123	Bacteria	Proteobacteria	Gammaproteobacteria	Pasteurellales	Pasteurellaceae	NA
T11	PIRC tissue	SHARED	48	DENOVO3	Bacteria	Proteobacteria	Gammaproteobacteria	Enterobacteriales	Enterobacteriaceae	Escherichia/Shigella
T11	PIRC tissue	SHARED	49	DENOVO20	Bacteria	Bacteroidetes	Bacteroidia	Bacteroidales	Rikenellaceae	Alistipes
T11	PIRC tissue	SHARED	50	DENOVO374	Bacteria	Bacteroidetes	Bacteroidia	Bacteroidales	Porphyromonadaceae	NA
T11	PIRC tissue	SHARED	51	DENOVO183	Bacteria	Bacteroidetes	Bacteroidia	Bacteroidales	Porphyromonadaceae	NA
T11	PIRC tissue	SHARED	52	DENOVO64	Bacteria	Bacteroidetes	Bacteroidia	Bacteroidales	Porphyromonadaceae	NA
T11	PIRC tissue	SHARED	53	DENOVO57	Bacteria	Bacteroidetes	Bacteroidia	Bacteroidales	Porphyromonadaceae	NA
T11	PIRC tissue	SHARED	54	DENOVO11	Bacteria	Bacteroidetes	Bacteroidia	Bacteroidales	Porphyromonadaceae	NA
T11	PIRC tissue	SHARED	55	DENOVO40	Bacteria	Bacteroidetes	Bacteroidia	Bacteroidales	Porphyromonadaceae	NA
T11	PIRC tissue	SHARED	56	DENOVO37	Bacteria	Bacteroidetes	Bacteroidia	Bacteroidales	Porphyromonadaceae	NA
T11	PIRC tissue	SHARED	57	DENOVO114	Bacteria	Bacteroidetes	Bacteroidia	Bacteroidales	Porphyromonadaceae	NA
T11	PIRC tissue	SHARED	58	DENOVO53	Bacteria	Bacteroidetes	Bacteroidia	Bacteroidales	Porphyromonadaceae	NA
T11	PIRC tissue	SHARED	59	DENOVO38	Bacteria	Bacteroidetes	Bacteroidia	Bacteroidales	Porphyromonadaceae	NA
T11	PIRC tissue	SHARED	60	DENOVO192	Bacteria	Bacteroidetes	Bacteroidia	Bacteroidales	Porphyromonadaceae	NA
T11	PIRC tissue	SHARED	61	DENOVO39	Bacteria	Bacteroidetes	Bacteroidia	Bacteroidales	Porphyromonadaceae	NA
T11	PIRC tissue	SHARED	62	DENOVO55	Bacteria	Bacteroidetes	Bacteroidia	Bacteroidales	Porphyromonadaceae	NA
T11	PIRC tissue	SHARED	63	DENOVO8	Bacteria	Bacteroidetes	Bacteroidia	Bacteroidales	Porphyromonadaceae	NA
T11	PIRC tissue	SHARED	64	DENOVO12	Bacteria	Bacteroidetes	Bacteroidia	Bacteroidales	Prevotellaceae	Alloprevotella
T11	PIRC tissue	SHARED	65	DENOVO5	Bacteria	Bacteroidetes	Bacteroidia	Bacteroidales	Prevotellaceae	Prevotella
T11	PIRC tissue	SHARED	66	DENOVO4	Bacteria	Bacteroidetes	Bacteroidia	Bacteroidales	Prevotellaceae	Prevotella
T11	PIRC tissue	SHARED	67	DENOVO9	Bacteria	Bacteroidetes	Bacteroidia	Bacteroidales	Bacteroidaceae	Bacteroides
T11	PIRC tissue	SHARED	68	DENOVO2	Bacteria	Bacteroidetes	Bacteroidia	Bacteroidales	Bacteroidaceae	Bacteroides
T11	PIRC tissue	SHARED	69	DENOVO42	Bacteria	Bacteroidetes	Bacteroidia	Bacteroidales	Bacteroidaceae	Bacteroides
T11	PIRC tissue	SHARED	70	DENOVO52	Bacteria	Bacteroidetes	Bacteroidia	Bacteroidales	Bacteroidaceae	Bacteroides
T11	PIRC tissue	SHARED	71	DENOVO27	Bacteria	Bacteroidetes	Bacteroidia	Bacteroidales	Bacteroidaceae	Bacteroides
T11	PIRC tissue	SHARED	72	DENOVO54	Bacteria	Bacteroidetes	Bacteroidia	Bacteroidales	Porphyromonadaceae	Parabacteroides
T11	PIRC tissue	SHARED	73	DENOVO594	Bacteria	Bacteroidetes	Bacteroidia	Bacteroidales	Porphyromonadaceae	Porphyromonas
T11	PIRC tissue	SHARED	74	DENOVO362	Bacteria	Candidatus Saccharibacteria	Saccharibacteria_genera_incertae_sedis	Saccharibacteria_genera_incertae_sedis	Saccharibacteria_genera_incertae_sedis	Saccharibacteria_genera_incertae_sedis
